# Supplementary material for: Inhibitory Effect and Mechanism of Carvacrol against Black Mold Disease Agent Alternaria alternata in Goji Berries
Source: J Fungi (Basel). 2024 Jun 3;10(6):402. doi: 10.3390/jof10060402 (PMC11204410; doi:10.3390/jof10060402)
Supplement: Supplementary file 1 [file jof-10-00402-s001.zip]

Archive with 2 entries (2 files):
- Figure S1-S3 and Table S1-S3.pdf
- Table S4.xls
