# Supplementary material for: Inhibitory Effect and Mechanism of Carvacrol against Black Mold Disease Agent Alternaria alternata in Goji Berries
Source: J Fungi (Basel). 2024 Jun 3;10(6):402. doi: 10.3390/jof10060402 (PMC11204410; doi:10.3390/jof10060402)
Supplement: Supplementary file 1 [file jof-10-00402-s001.zip › Table S4.xls]

## Sheet: Up-regulated DEGs
Table S4 Differentially expressed genes (DEGs) between the control and carvacrol stressed samples of A. alternata
Gene_id	FPKM value		Log2 FC a	p value	p-adjust	Description
	Control	Carvacrol (0.24 µl/ml)
gene:CC77DRAFT_1024837	0.811	2538.11	11.332	0	0	hypothetical protein
gene:CC77DRAFT_1025624	0.704	1832.9	11	0	0	hypothetical protein
gene:CC77DRAFT_1026582	0.43	287.856	9.027	0	0	hypothetical protein
gene:CC77DRAFT_1013606	3.857	2268.24	8.919	0	0	hypothetical protein
gene:CC77DRAFT_148598	0.834	160.823	7.293	0	0	cytochrome P450 3A17
gene:CC77DRAFT_935549	1.12	186.682	7.049	0	0	PLC-like phosphodiesterase
gene:CC77DRAFT_1013520	17.232	1607.31	6.218	0	0	hypothetical protein
gene:CC77DRAFT_206865	0.214	47.573	7.489	0	0	hypothetical protein
gene:CC77DRAFT_801013	15.144	782.218	5.4	0	0	epoxide hydrolase-like protein
gene:CC77DRAFT_936716	5.494	171.021	4.669	0	0	aspergillopepsin A precursor
gene:CC77DRAFT_1063055	1.242	78.73	5.673	0	0	hypothetical protein
gene:CC77DRAFT_1023985	0.805	47.064	5.548	0	0	hypothetical protein
gene:CC77DRAFT_1090052	0.172	9.06	5.396	0	0	alpha/beta-hydrolase
gene:CC77DRAFT_1055926	8.414	139.146	3.744	0	0	FAD-binding domain-containing protein
gene:CC77DRAFT_938408	0.76	90.776	6.626	0	0	alpha/beta-hydrolase
gene:CC77DRAFT_971887	0.683	25.434	4.924	0	0	glycoside hydrolase
gene:CC77DRAFT_702371	1.825	30.163	3.747	0	0	hypothetical protein
gene:CC77DRAFT_995946	1.441	476.596	7.988	0	0	FAD binding domain-containing protein
gene:CC77DRAFT_944516	1.229	46.579	4.931	0	0	glycoside hydrolase family 5 protein
gene:CC77DRAFT_1013046	2.208	52.306	4.258	0	0	hypothetical protein
gene:CC77DRAFT_1098129	1.743	35.616	4.033	0	0	phenylacetyl-CoA ligase-like protein
gene:CC77DRAFT_1015106	27.842	571.29	4.036	0	0	putative opsin-like protein
gene:CC77DRAFT_289286	0.689	59.513	6.191	0	0	hypothetical protein
gene:CC77DRAFT_937160	59.396	1064.54	3.873	0	0	hypothetical protein
gene:CC77DRAFT_924902	5.818	55.38	2.953	0	0	FAD binding domain-containing protein
gene:CC77DRAFT_1022741	0.337	9.677	4.505	0	0	hypothetical protein
gene:CC77DRAFT_1083026	6.049	92.387	3.656	0	0	hypothetical protein
gene:CC77DRAFT_1015820	0.605	15.596	4.4	0	0	hypothetical protein
gene:CC77DRAFT_1020723	13.982	340.633	4.317	0	0	DUF1295-domain-containing protein
gene:CC77DRAFT_1036398	8.682	121.003	3.531	0	0	hypothetical protein
gene:CC77DRAFT_445544	1.085	264.298	7.707	0	0	hypothetical protein
gene:CC77DRAFT_1017606	5.675	147.03	4.422	0	0	DUF791-domain-containing protein
gene:CC77DRAFT_1009094	18.955	511.631	4.498	0	0	hypothetical protein
gene:CC77DRAFT_973065	1.03	75.854	5.825	0	0	glutamate decarboxylase
gene:CC77DRAFT_240786	0.76	21.035	4.519	0	0	homoserine acetyltransferase family protein
gene:CC77DRAFT_805667	2.112	56.947	4.41	0	0	hypothetical protein
gene:CC77DRAFT_1021896	54.722	1486.19	4.464	0	0	Nitroreductase
gene:CC77DRAFT_1062593	13.13	105.757	2.713	0	0	hypothetical protein
gene:CC77DRAFT_850991	0.759	23.5	4.608	0	0	3-dehydroshikimate dehydratase
gene:CC77DRAFT_1058018	3.217	43.168	3.426	0	0	FAD/NAD(P)-binding domain-containing protein
gene:CC77DRAFT_1020109	1.745	45.851	4.379	0	0	hypothetical protein
gene:CC77DRAFT_1017328	16.237	620.78	4.906	0	0	hypothetical protein
gene:CC77DRAFT_1015690	3.406	31.558	2.922	0	0	hypothetical protein
gene:CC77DRAFT_1056845	6.339	90.078	3.506	0	0	hypothetical protein
gene:CC77DRAFT_1001526	2.018	18.741	2.899	0	0	DAO-domain-containing protein
gene:CC77DRAFT_1058017	6.396	61.941	2.982	0	0	hypothetical protein
gene:CC77DRAFT_941885	0.443	9.797	4.165	0	0	NAD(P)-binding protein
gene:CC77DRAFT_1034839	0.582	13.538	4.264	0	0	CocE/NonD hydrolase
gene:CC77DRAFT_304888	16.807	116.876	2.511	0	0	alpha-ketoacid dehydrogenase kinase
gene:CC77DRAFT_1030362	3.624	37.203	3.088	0	0	palmitoyltransferase pfa4
gene:CC77DRAFT_1043610	0.272	4.168	3.625	0	0	homogentisate 1,2-dioxygenase
gene:CC77DRAFT_74446	3.649	58.946	3.753	0	0	hypothetical protein
gene:CC77DRAFT_711652	2.041	20.911	3.038	0	0	hypothetical protein
gene:CC77DRAFT_982008	8.746	74.553	2.786	0	0	carbon-nitrogen hydrolase
gene:CC77DRAFT_272564	0.514	6.545	3.362	0	0	hypothetical protein
gene:CC77DRAFT_1064360	2.744	47.403	3.822	0	0	TrkH-domain-containing protein
gene:CC77DRAFT_493631	6.123	209.381	4.746	0	0	cytochrome P450 monooxygenase-like protein
gene:CC77DRAFT_933414	1.408	31.931	4.255	0	0	pectin lyase-like protein
gene:CC77DRAFT_1048252	9.343	188.964	3.998	0	0	hypothetical protein
gene:CC77DRAFT_1022440	19.716	450.867	4.17	0	0	hypothetical protein
gene:CC77DRAFT_930407	1.949	20.87	3.107	0	0	FMN-dependent alpha-hydroxy acid dehydrogenase
gene:CC77DRAFT_1049357	21.664	271.288	3.361	0	0	hypothetical protein
gene:CC77DRAFT_1025975	0.294	7.171	4.267	0	0	hypothetical protein
gene:CC77DRAFT_1059818	0.723	27.886	4.918	0	0	hypothetical protein
gene:CC77DRAFT_1019048	1.559	17.604	3.217	0	0	Fumarylacetoacetase
gene:CC77DRAFT_642931	1.137	14.449	3.403	0	0	putative short-chain dehydrogenases/reductase
gene:CC77DRAFT_56217	3.315	28.955	2.854	0	0	MFS general substrate transporter
gene:CC77DRAFT_983968	0.498	7.144	3.558	0	0	hypothetical protein
gene:CC77DRAFT_956875	2.353	99.847	5.186	0	0	hypothetical protein
gene:CC77DRAFT_983495	2.366	20.978	2.868	0	0	PLP-dependent transferase
gene:CC77DRAFT_1007639	10.694	71.98	2.449	0	0	FAD/NAD(P)-binding domain-containing protein
gene:CC77DRAFT_856758	1.296	11.911	2.887	0	0	hypothetical protein
gene:CC77DRAFT_949939	6.021	121.557	4.003	0	0	FMN-dependent alpha-hydroxy acid dehydrogenase
gene:CC77DRAFT_168964	17.591	246.112	3.498	0	0	hypothetical protein
gene:CC77DRAFT_990307	0.493	9.608	3.984	0	0	hypothetical protein
gene:CC77DRAFT_245437	7.537	107.463	3.497	0	0	hypothetical protein
gene:CC77DRAFT_839422	48.403	533.744	3.199	0	0	Allergen Alt a 7
gene:CC77DRAFT_297779	2.516	19.936	2.697	0	0	hypothetical protein
gene:CC77DRAFT_1098590	1.278	14.726	3.183	0	0	antibiotic biosynthesis monooxygenase-like protein
gene:CC77DRAFT_1049425	3.066	21.145	2.51	0	0	aromatic amino acid aminotransferase 1
gene:CC77DRAFT_577093	26.551	391.566	3.548	0	0	glycoside hydrolase
gene:CC77DRAFT_1007797	0.305	3.175	3.041	0	0	hypothetical protein
gene:CC77DRAFT_1019072	148.954	819.463	2.163	0	0	glucan 1,3-beta-glucosidase precursor
gene:CC77DRAFT_1035434	10.124	83.455	2.744	0	0	NAD(P)-binding protein
gene:CC77DRAFT_987159	11.217	67.013	2.275	0	0	hypothetical protein
gene:CC77DRAFT_929812	0.497	5.407	3.141	0	0	hypothetical protein
gene:CC77DRAFT_404198	11.455	68.746	2.285	0	0	general substrate transporter
gene:CC77DRAFT_44038	30.164	253.315	2.768	0	0	hypothetical protein
gene:CC77DRAFT_1050515	0.208	2.806	3.389	0	0	hypothetical protein
gene:CC77DRAFT_1023820	245.713	1958.3	2.677	0	0	hypothetical protein
gene:CC77DRAFT_779096	2.345	14.77	2.373	0	0	cytochrome P450 phenylacetate hydroxylase-like protein
gene:CC77DRAFT_1026653	0.782	12.695	3.756	0	0	hypothetical protein
gene:CC77DRAFT_1057968	0.42	3.918	2.905	0	0	hypothetical protein
gene:CC77DRAFT_939509	5.093	67.672	3.389	0	0	hypothetical protein
gene:CC77DRAFT_926674	20.497	226.189	3.127	0	0	hypothetical protein
gene:CC77DRAFT_1019849	2.176	11.933	2.156	0	0	hypothetical protein
gene:CC77DRAFT_1039993	6.226	57.495	2.904	0	0	hypothetical protein
gene:CC77DRAFT_931568	1.674	14.399	2.809	0	0	hypothetical protein
gene:CC77DRAFT_952962	14.151	77.487	2.17	0	0	hypothetical protein
gene:CC77DRAFT_1024951	0.798	15.856	4.067	0	0	hypothetical protein
gene:CC77DRAFT_1003564	2.702	23.718	2.865	0	0	S-adenosyl-L-methionine-dependent methyltransferase
gene:CC77DRAFT_941590	2.25	26.921	3.286	0	0	hypothetical protein
gene:CC77DRAFT_740232	90.287	1232.2	3.437	0	0	glutathione S-transferase
gene:CC77DRAFT_800618	3.554	82.875	4.309	0	0	endoxylanase
gene:CC77DRAFT_312148	0.371	7.025	3.973	0	0	RmlC-like cupin
gene:CC77DRAFT_1063794	68.793	1015.95	3.545	0	0	ERG2 and sigma1 receptor-like protein
gene:CC77DRAFT_1022644	8.578	62.318	2.557	0	0	hypothetical protein
gene:CC77DRAFT_915032	0.459	8.019	3.738	0	0	hypothetical protein
gene:CC77DRAFT_953534	0.296	6.618	4.239	0	0	flavin-binding monooxygenase-like protein
gene:CC77DRAFT_1024548	0.338	3.288	2.962	0	0	hypothetical protein
gene:CC77DRAFT_930598	3.101	20.697	2.457	0	0	PLP-dependent transferase
gene:CC77DRAFT_938144	15.902	115.88	2.572	0	0	DUF336-domain-containing protein
gene:CC77DRAFT_938580	167.53	909.407	2.153	0	0	malate dehydrogenase
gene:CC77DRAFT_1018017	101.21	539.933	2.105	0	0	hypothetical protein
gene:CC77DRAFT_946367	22.953	150.772	2.446	0	0	fumarate hydratase
gene:CC77DRAFT_937328	12.417	74.114	2.294	0	0	hypothetical protein
gene:CC77DRAFT_944850	2.091	21.93	3.087	0	0	hypothetical protein
gene:CC77DRAFT_932428	6.441	49.877	2.684	0	0	homogentisate 1,2-dioxygenase
gene:CC77DRAFT_931278	209.499	2321.24	3.181	0	0	NADP-dependent mannitol dehydrogenase
gene:CC77DRAFT_1037571	0.494	5.622	3.208	0	0	cytochrome P450
gene:CC77DRAFT_163633	116.483	1268.84	3.191	0	0	glycolipid transfer protein
gene:CC77DRAFT_982294	7.554	40.393	2.13	0	0	NAD(P)-binding protein
gene:CC77DRAFT_1022121	3.169	20.355	2.389	0	0	beta,beta-carotene 9',10'-dioxygenase
gene:CC77DRAFT_951686	6.161	38.846	2.364	0	0	phytoene dehydrogenase
gene:CC77DRAFT_1066192	331.295	2594.41	2.651	0	0	hypothetical protein
gene:CC77DRAFT_952110	1.123	9.757	2.857	0	0	beta glucosidase
gene:CC77DRAFT_997309	1.196	17.836	3.646	0	0	acyl-CoA dehydrogenase NM domain-like protein
gene:CC77DRAFT_970222	1.01	9.377	2.927	0	0	PNTB-domain-containing protein
gene:CC77DRAFT_999619	8.726	63.073	2.582	0	0	amidase signature enzyme
gene:CC77DRAFT_1025475	11.694	115.602	2.983	0	0	hypothetical protein
gene:CC77DRAFT_1025958	16.004	88.863	2.159	0	0	ATP-dependent protease La
gene:CC77DRAFT_1065308	0.756	11.311	3.528	0	0	hypothetical protein
gene:CC77DRAFT_957373	5.085	68.27	3.508	0	0	glutaminase A
gene:CC77DRAFT_1022050	7.479	96.796	3.443	0	0	hypothetical protein
gene:CC77DRAFT_940981	29.912	208.004	2.533	0	0	hypothetical protein
gene:CC77DRAFT_926830	4.589	27.743	2.318	0	0	integral membrane protein-like protein
gene:CC77DRAFT_1033772	3.207	20.616	2.399	0	0	hypothetical protein
gene:CC77DRAFT_401881	0.432	8.945	4.049	0	0	hypothetical protein
gene:CC77DRAFT_939641	8.605	102.355	3.295	0	0	plasma membrane iron permease
gene:CC77DRAFT_1024330	1.765	15.279	2.849	0	0	mitochondrial 2-oxodicarboxylate carrier protein-like protein
gene:CC77DRAFT_1026898	9.165	73.656	2.693	0	0	terpenoid synthase
gene:CC77DRAFT_173209	6.456	43.048	2.439	0	0	Bicupin, oxalate decarboxylase/oxidase
gene:CC77DRAFT_72145	7.045	36.501	2.084	0	0	alcohol dehydrogenase
gene:CC77DRAFT_603005	0.316	6.451	3.98	0	0	thiolase-like protein
gene:CC77DRAFT_15	7.15	150.908	4.051	0	0	hypothetical protein
gene:CC77DRAFT_44036	7.673	39.823	2.067	0	0	hypothetical protein
gene:CC77DRAFT_1018552	1.556	12.016	2.661	0	0	transcriptional regulator
gene:CC77DRAFT_1049385	1.391	10.268	2.624	0	0	alpha/beta-hydrolase
gene:CC77DRAFT_782752	10.976	50.692	1.918	0	0	CIA30-domain-containing protein
gene:CC77DRAFT_1064356	204.806	943.602	1.912	0	0	COX5B-domain-containing protein
gene:CC77DRAFT_655232	5.723	55.384	2.999	0	0	putative GPI anchored dioxygenase
gene:CC77DRAFT_1004782	11.323	62.805	2.165	0	0	NAD(P)-binding protein
gene:CC77DRAFT_1063831	14.897	107.178	2.582	0	0	dihydroxy-acid dehydratase-like protein
gene:CC77DRAFT_143328	3.198	30.289	2.955	0	0	hypothetical protein
gene:CC77DRAFT_1009556	8.471	47.88	2.21	0	0	hypothetical protein
gene:CC77DRAFT_1037148	0.36	4.908	3.405	0	0	hypothetical protein
gene:CC77DRAFT_932517	88.729	384.284	1.815	0	0	hypothetical protein
gene:CC77DRAFT_1066078	61.316	293.866	1.971	0	0	hypothetical protein
gene:CC77DRAFT_1097708	0.594	5.044	2.82	0	0	beta-glucosidase
gene:CC77DRAFT_1019249	2.756	29.337	3.175	0	0	ARM repeat-containing protein
gene:CC77DRAFT_1089187	0.385	2.237	2.251	0	0	hypothetical protein
gene:CC77DRAFT_1023745	3.829	22.803	2.256	0	0	alpha/beta-hydrolase
gene:CC77DRAFT_1027863	2.468	22.092	2.912	0	0	hypothetical protein
gene:CC77DRAFT_408395	7.146	52.13	2.552	0	0	hypothetical protein
gene:CC77DRAFT_229632	7.509	191.34	4.291	0	0	hypothetical protein
gene:CC77DRAFT_1063139	11.221	71.246	2.401	0	0	hypothetical protein
gene:CC77DRAFT_1021328	84.051	887.102	3.062	0	0	peroxidase-like protein
gene:CC77DRAFT_1019093	11.078	60.928	2.162	0	0	hypothetical protein
gene:CC77DRAFT_1037186	0.675	11.254	3.775	0	0	FAD/NAD(P)-binding domain-containing protein
gene:CC77DRAFT_935876	9.432	203.142	4.05	0	0	beta-lactamase
gene:CC77DRAFT_977938	220.366	947.609	1.815	0	0	COX6A-domain-containing protein
gene:CC77DRAFT_74452	2.562	19.28	2.647	0	0	hypothetical protein
gene:CC77DRAFT_1091645	7.25	37.363	2.066	0	0	Thioesterase/thiol ester dehydrase-isomerase
gene:CC77DRAFT_1021438	1.224	9.965	2.749	0	0	fumarate reductase flavo protein subunit precursor
gene:CC77DRAFT_1064519	7.671	62.456	2.778	0	0	PLP-dependent transferase
gene:CC77DRAFT_1025602	0.32	5.421	3.731	0	0	carbohydrate esterase family 8 protein-like protein
gene:CC77DRAFT_970189	3.689	43.245	3.209	0	0	hypothetical protein
gene:CC77DRAFT_1021765	0.32	2.759	2.808	0	0	NAD(P)-binding protein
gene:CC77DRAFT_1018857	65.941	310.957	1.949	0	0	hypothetical protein
gene:CC77DRAFT_1007936	0.258	2.987	3.169	0	0	Di-copper centre-containing protein
gene:CC77DRAFT_1032606	1.171	32.851	4.58	0	0	endoglucanase A precursor
gene:CC77DRAFT_626842	2.481	11.499	1.923	0	0	HET-domain-containing protein
gene:CC77DRAFT_944202	13.088	72.558	2.185	0	0	RmlC-like cupin
gene:CC77DRAFT_1047361	0.376	2.744	2.579	0	0	hypothetical protein
gene:CC77DRAFT_1021850	9.403	37.753	1.709	0	0	hypothetical protein
gene:CC77DRAFT_997920	0.849	6.133	2.557	0	0	CoA-transferase family III
gene:CC77DRAFT_569514	0.391	3.601	2.861	0	0	hypothetical protein
gene:CC77DRAFT_940329	4.007	19.605	1.992	0	0	hypothetical protein
gene:CC77DRAFT_946375	1.359	11.297	2.749	0	0	Di-copper centre-containing protein
gene:CC77DRAFT_926401	13.693	227.381	3.778	0	0	NADP-dependent alcohol dehydrogenase C
gene:CC77DRAFT_1015359	1.963	13.451	2.49	0	0	alcohol dehydrogenase 1
gene:CC77DRAFT_1011906	45.338	469.233	3.1	0	0	hypothetical protein
gene:CC77DRAFT_997212	2.64	18.562	2.503	0	0	glycoside hydrolase
gene:CC77DRAFT_902774	62.547	808.725	3.437	0	0	aromatic compound dioxygenase
gene:CC77DRAFT_1095137	0.562	7.126	3.309	0	0	phytanoyl-CoA dioxygenase family protein
gene:CC77DRAFT_1060011	25.358	210.348	2.805	0	0	hypothetical protein
gene:CC77DRAFT_1025493	10.648	85.82	2.763	0	0	oligosaccharyltransferase alpha subunit
gene:CC77DRAFT_1018465	118.421	503.628	1.802	0	0	cytochrome c oxidase subunit VI
gene:CC77DRAFT_1004297	14.513	118.563	2.699	0	0	hypothetical protein
gene:CC77DRAFT_982253	1.666	17.126	3.114	0	0	TauD-domain-containing protein
gene:CC77DRAFT_1016378	6.807	28.249	1.765	0	0	phosphoglycerate mutase-like protein
gene:CC77DRAFT_1098274	1.387	14.709	3.053	0	0	hypothetical protein
gene:CC77DRAFT_931558	22.259	93.733	1.78	0	0	hypothetical protein
gene:CC77DRAFT_938755	42.292	192.307	1.876	0	0	Orm1 type endoplasmic reticulum protein
gene:CC77DRAFT_286654	0.881	6.127	2.493	0	0	L-lactate dehydrogenase
gene:CC77DRAFT_1022015	0.955	8.173	2.776	0	0	FAD/NAD(P)-binding domain-containing protein
gene:CC77DRAFT_1007070	472.674	4631.33	2.965	0	0	hypothetical protein
gene:CC77DRAFT_1038512	7.685	43.42	2.218	0	0	3-alpha,7-alpha,12-alpha-trihydroxy-5-beta-cholest-24-enoyl-CoAhydratase-like protein
gene:CC77DRAFT_965878	10.728	49.515	1.927	0	0	PLC-like phosphodiesterase
gene:CC77DRAFT_1016752	10.487	56.754	2.166	0	0	calcofluor white hypersensitive protein precursor
gene:CC77DRAFT_954369	0.776	5.802	2.645	0	0	general substrate transporter
gene:CC77DRAFT_76446	0.924	8.611	2.97	0	0	hypothetical protein
gene:CC77DRAFT_925279	0.145	1.426	2.939	0	0	MFS general substrate transporter
gene:CC77DRAFT_1065118	1.174	10.121	2.842	0	0	acetyl-CoA synthetase-like protein
gene:CC77DRAFT_1022759	2.375	12.976	2.157	0	0	hypothetical protein
gene:CC77DRAFT_848802	23.912	134.518	2.209	0	0	hypothetical protein
gene:CC77DRAFT_1029009	31.535	129.037	1.74	0	0	6-phosphofructokinase
gene:CC77DRAFT_951691	24.825	170.091	2.485	0	0	repressible acid phosphatase
gene:CC77DRAFT_894324	309.125	6208.2	3.946	0	0	hypothetical protein
gene:CC77DRAFT_422856	0.933	9.63	3.108	0	0	hypothetical protein
gene:CC77DRAFT_1068557	3.12	14.746	1.959	0	0	thioredoxin-like protein
gene:CC77DRAFT_929833	8.487	34.577	1.731	0	0	HAD-like protein
gene:CC77DRAFT_259954	30.066	164.296	2.17	0	0	ERG4/ERG24 ergosterol biosynthesis protein
gene:CC77DRAFT_564996	0.675	5.196	2.687	0	0	hypothetical protein
gene:CC77DRAFT_1032079	20.581	123.396	2.272	0	0	hypothetical protein
gene:CC77DRAFT_867615	2.528	19.712	2.694	0	0	hypothetical protein
gene:CC77DRAFT_1005031	8.949	60.312	2.45	0	0	citrate synthase-like protein
gene:CC77DRAFT_1090204	0.423	8.797	4.019	0	0	hypothetical protein
gene:CC77DRAFT_943664	24.274	98.702	1.719	0	0	hypothetical protein
gene:CC77DRAFT_929501	28.579	115.915	1.741	0	0	Lumazine-binding protein
gene:CC77DRAFT_972226	120.228	525.391	1.828	0	0	hypothetical protein
gene:CC77DRAFT_1032222	8.224	33.21	1.711	0	0	alpha/beta-hydrolase
gene:CC77DRAFT_950343	7.271	111.057	3.624	0	0	siderophore iron transporter mirB
gene:CC77DRAFT_977803	0.21	1.777	2.744	0	0	Ribokinase-like protein
gene:CC77DRAFT_687369	2.559	16.923	2.47	0	0	aldolase
gene:CC77DRAFT_1023401	11.099	50.346	1.906	0	0	MFS general substrate transporter
gene:CC77DRAFT_1058434	155.277	1622.12	3.065	0	0	hypothetical protein
gene:CC77DRAFT_118579	4.662	28.874	2.375	0	0	NAD(P)-binding protein
gene:CC77DRAFT_1040104	1.087	7.946	2.596	0	0	aldolase
gene:CC77DRAFT_1016849	0.591	8.297	3.516	0	0	hypothetical protein
gene:CC77DRAFT_1023065	46.57	165.756	1.53	0	0	adenylate kinase-like protein cytosolic
gene:CC77DRAFT_700505	0.621	4.105	2.444	0	0	hypothetical protein
gene:CC77DRAFT_1078322	3.046	14.66	1.956	0	0	Trimethyllysine dioxygenase
gene:CC77DRAFT_386108	3.153	22.79	2.592	0	0	NAD(P)-binding protein
gene:CC77DRAFT_1000577	3.774	19.733	2.124	0	0	hypothetical protein
gene:CC77DRAFT_1040576	6.869	39.526	2.257	0	0	hypothetical protein
gene:CC77DRAFT_994463	0.602	4.188	2.484	0	0	general substrate transporter
gene:CC77DRAFT_285449	4.015	16.145	1.718	0	0	L-lactate dehydrogenase
gene:CC77DRAFT_1017480	3.172	20.366	2.408	0	0	hypothetical protein
gene:CC77DRAFT_1046064	0.839	9.722	3.292	0	0	NAD(P)-binding protein
gene:CC77DRAFT_929699	46.091	280.068	2.274	0	0	hypothetical protein
gene:CC77DRAFT_1056035	5.816	51.187	2.892	0	0	hypothetical protein
gene:CC77DRAFT_698323	13.418	55.508	1.772	0	0	Clavaminate synthase-like protein
gene:CC77DRAFT_1057499	71.565	295.191	1.767	0	0	hypothetical protein
gene:CC77DRAFT_1036588	6.6	36.475	2.181	0	0	peptidase S28
gene:CC77DRAFT_940920	2.672	18.385	2.497	0	0	hypothetical protein
gene:CC77DRAFT_941675	3.448	34.371	3.093	0	0	hypothetical protein
gene:CC77DRAFT_953266	5.739	55.846	2.944	0	0	hypothetical protein
gene:CC77DRAFT_733949	3.118	23.561	2.615	0	0	hypothetical protein
gene:CC77DRAFT_271943	7.643	31.439	1.745	0	0	pyrazinamidase/nicotinamidase-like protein
gene:CC77DRAFT_1034873	49.385	260.266	2.075	0	0	mannan endo-1,6-alpha-mannosidase DCW1 precursor
gene:CC77DRAFT_929319	10.719	88.921	2.82	0	0	hypothetical protein
gene:CC77DRAFT_854456	3.296	20.593	2.32	0	0	putative oxidoreductase
gene:CC77DRAFT_370517	6.183	33.026	2.157	0	0	3-oxoacid CoA-transferase
gene:CC77DRAFT_1056065	17.03	77.802	1.912	0	0	hypothetical protein
gene:CC77DRAFT_363456	1.04	6.84	2.389	0	0	acetyl-CoA synthetase-like protein
gene:CC77DRAFT_1016964	6.699	38.661	2.238	0	0	hypothetical protein
gene:CC77DRAFT_970688	4.406	19.862	1.887	0	0	hypothetical protein
gene:CC77DRAFT_924493	0.655	4.342	2.474	0	0	ABC-transporter
gene:CC77DRAFT_930511	159.007	776.754	2.024	0	0	Myo-inositol-1-phosphate synthase
gene:CC77DRAFT_1046492	15.835	75.381	1.929	0	0	hypothetical protein
gene:CC77DRAFT_1059311	16.353	109.659	2.42	0	0	hypothetical protein
gene:CC77DRAFT_1030092	17.089	71.266	1.787	0	0	hypothetical protein
gene:CC77DRAFT_939172	15.859	95.123	2.256	0	0	NAD dependent epimerase/dehydratase family protein
gene:CC77DRAFT_867925	1.57	31.499	3.977	0	0	hypothetical protein
gene:CC77DRAFT_960708	11.08	48.005	1.84	0	0	dipeptidyl-peptidase 5 precursor
gene:CC77DRAFT_1036211	7.967	38.935	1.977	0	0	hypothetical protein
gene:CC77DRAFT_1025206	3.804	14.729	1.645	0	0	hypothetical protein
gene:CC77DRAFT_1023786	11.788	111.566	2.888	0	0	FAD/NAD(P)-binding domain-containing protein
gene:CC77DRAFT_1016297	170.28	629.39	1.59	0	0	mitochondrial ATP synthase
gene:CC77DRAFT_1033495	9.692	45.59	1.943	0	0	YebC-like protein
gene:CC77DRAFT_919636	76.651	339.446	1.836	0	0	hypothetical protein
gene:CC77DRAFT_678704	25.01	198.238	2.748	0	0	biotin synthase
gene:CC77DRAFT_933681	1.196	6.38	2.136	0	0	hypothetical protein
gene:CC77DRAFT_923987	17.068	101.861	2.316	0	0	class I glutamine amidotransferase-like protein
gene:CC77DRAFT_928468	0.607	3.575	2.235	0	0	hypothetical protein
gene:CC77DRAFT_957125	1.217	11.858	3.004	0	0	GDSL lipase/acylhydrolase family protein
gene:CC77DRAFT_927501	5.097	46.073	2.866	0	0	NAD(P)-binding protein
gene:CC77DRAFT_941148	102.247	4542.61	5.093	0	0	major allergen Alt a 1 subunit
gene:CC77DRAFT_925341	42.429	180.647	1.805	0	0	hypothetical protein
gene:CC77DRAFT_1021821	4.196	19.627	1.959	0	0	acylase ACY 1
gene:CC77DRAFT_976867	1.243	8.575	2.506	0	0	rhamnose mutarotase
gene:CC77DRAFT_684464	13.851	67.841	2.031	0	0	hypothetical protein
gene:CC77DRAFT_1076708	0.735	7.994	3.224	0	0	NAD(P)-binding protein
gene:CC77DRAFT_1020060	14.694	57.565	1.683	0	0	Metallo-hydrolase/oxidoreductase
gene:CC77DRAFT_1024708	0.794	5.303	2.471	0	0	hypothetical protein
gene:CC77DRAFT_180620	3.329	13.609	1.738	0	0	Na(+)/H(+) antiporter 2
gene:CC77DRAFT_1020020	30.668	116.285	1.621	0	0	INSIG domain-containing protein
gene:CC77DRAFT_1024093	5.816	25.826	1.882	0	0	3-ketoacyl-CoA thiolase B
gene:CC77DRAFT_926414	8.261	54.013	2.434	0	0	phosphoglycerate mutase family protein
gene:CC77DRAFT_1050117	43.786	175.478	1.716	0	0	manganese and iron superoxide dismutase
gene:CC77DRAFT_833720	5.562	22.411	1.734	0	0	hypothetical protein
gene:CC77DRAFT_220416	6.888	25.396	1.582	0	0	deoxyribonuclease tatD
gene:CC77DRAFT_967750	6.277	34.751	2.214	0	0	non-specific lipid-transfer protein
gene:CC77DRAFT_178534	13.787	73.969	2.12	0	0	alpha/beta-hydrolase
gene:CC77DRAFT_899267	62.382	215.034	1.485	0	0	concanavalin A-like lectin/glucanase
gene:CC77DRAFT_982689	5.264	53.084	3.12	0	0	hypothetical protein
gene:CC77DRAFT_550267	0.725	4.045	2.209	0	0	Mg-dependent DNase
gene:CC77DRAFT_1029619	29.408	153.581	2.122	0	0	alpha/beta-hydrolase
gene:CC77DRAFT_987156	1.519	7.56	2.045	0	0	hypothetical protein
gene:CC77DRAFT_303920	0.23	2.135	2.914	0	0	hypothetical protein
gene:CC77DRAFT_1090384	4.058	26.3	2.454	0	0	glycoside hydrolase
gene:CC77DRAFT_987382	15.504	579.303	4.825	0	0	NAD(P)-binding protein
gene:CC77DRAFT_1027764	29.335	127.523	1.854	0	0	2-methylcitrate dehydratase
gene:CC77DRAFT_927528	1.039	9.617	2.923	0	0	family 26 glycosyl hydrolase
gene:CC77DRAFT_1048131	44.268	164.484	1.603	0	0	PLAC8-domain-containing protein
gene:CC77DRAFT_967059	9.512	47.592	2.022	0	0	hypothetical protein
gene:CC77DRAFT_135562	6.818	39.246	2.204	0	0	hypothetical protein
gene:CC77DRAFT_1012505	19.738	115.845	2.241	0	0	hypothetical protein
gene:CC77DRAFT_1019545	116.462	869.088	2.551	0	0	hypothetical protein
gene:CC77DRAFT_1043614	0.296	3.125	3.153	0	0	hypothetical protein
gene:CC77DRAFT_1039356	1.123	6.655	2.272	0	0	benomyl/methotrexate resistance protein
gene:CC77DRAFT_929899	4.734	34.655	2.6	0	0	the polygalacturonase
gene:CC77DRAFT_1042367	25.809	141.283	2.124	0	0	hypothetical protein
gene:CC77DRAFT_935107	5.783	26.406	1.893	0	0	DUF1295-domain-containing protein
gene:CC77DRAFT_950999	1.595	8.244	2.056	0	0	WW domain-containing oxidoreductase
gene:CC77DRAFT_1021170	96.615	402.306	1.789	0	0	glucose-6-phosphate dehydrogenase
gene:CC77DRAFT_935569	15.945	76.309	1.985	0	0	ribosome recycling factor
gene:CC77DRAFT_1023070	1.828	8.791	1.951	0	0	FAD/NAD(P)-binding domain-containing protein
gene:CC77DRAFT_1022589	332.174	1124.46	1.462	0	0	GPI-anchored cell wall organization protein Ecm33
gene:CC77DRAFT_7023	4.977	20.077	1.731	0	0	hypothetical protein
gene:CC77DRAFT_33543	8.927	39.635	1.881	0	0	P-loop containing nucleoside triphosphate hydrolase protein
gene:CC77DRAFT_688826	3.75	13.314	1.545	0	0	C6 zinc finger domain-containing protein
gene:CC77DRAFT_925781	35.114	158.216	1.854	0	0	Metallo-dependent phosphatase
gene:CC77DRAFT_675843	10.918	35.635	1.421	0	0	hypothetical protein
gene:CC77DRAFT_1028303	30.233	156.898	2.11	0	0	aldose 1-epimerase
gene:CC77DRAFT_965006	0.766	6.161	2.748	0	0	RmlC-like cupin
gene:CC77DRAFT_1037521	3.439	13.466	1.673	0	0	S-adenosyl-L-methionine-dependent methyltransferase
gene:CC77DRAFT_975251	2.589	16.964	2.413	0	0	beta-glucosidase precursor
gene:CC77DRAFT_1020793	8.532	97.62	3.187	0	0	hypothetical protein
gene:CC77DRAFT_999098	129.231	433.261	1.445	0	0	hypothetical protein
gene:CC77DRAFT_32699	0.674	3.717	2.144	0	0	hypothetical protein
gene:CC77DRAFT_925322	27.912	166.759	2.327	0	0	alpha/beta-hydrolase
gene:CC77DRAFT_1019104	0.744	5.643	2.599	0	0	hypothetical protein
gene:CC77DRAFT_927604	2.749	17.851	2.408	0	0	Six-hairpin glycosidase
gene:CC77DRAFT_1032567	165.977	673.483	1.715	0	0	CNVH-domain-containing protein
gene:CC77DRAFT_624703	2.947	23.219	2.745	0	0	hypothetical protein
gene:CC77DRAFT_1016192	38.685	165.081	1.78	0	0	hypothetical protein
gene:CC77DRAFT_997221	9.847	37.968	1.672	0	0	mitochondrial carrier
gene:CC77DRAFT_36175	1.135	4.871	1.804	0	0	glutathione S-transferase
gene:CC77DRAFT_1022563	1.377	10.633	2.685	0	0	hypothetical protein
gene:CC77DRAFT_977900	4.431	14.853	1.449	0	0	hypothetical protein
gene:CC77DRAFT_1024420	5.761	26.092	1.915	0	0	hypothetical protein
gene:CC77DRAFT_949507	0.229	1.622	2.545	0	0	hypothetical protein
gene:CC77DRAFT_1057392	37.261	172.885	1.886	0	0	hypothetical protein
gene:CC77DRAFT_1019275	13.094	201.622	3.604	0	0	CFEM-domain-containing protein
gene:CC77DRAFT_1025167	25.839	216.287	2.754	0	0	bli-3 protein
gene:CC77DRAFT_388258	3.038	16.178	2.122	0	0	meiotically up-regulated gene 182 protein
gene:CC77DRAFT_448659	17.458	184.743	3.09	0	0	hypothetical protein
gene:CC77DRAFT_1058896	1.67	8.751	2.115	0	0	hypothetical protein
gene:CC77DRAFT_1033159	6.284	26.237	1.789	0	0	mannan endo-1,6-alpha-mannosidase DCW1 precursor
gene:CC77DRAFT_1051907	4.756	109.28	4.122	0	0	NAD(P)-binding protein
gene:CC77DRAFT_947345	3.164	14.234	1.88	0	0	acetyl-CoA synthetase-like protein
gene:CC77DRAFT_1034443	2.597	10.972	1.808	0	0	hypothetical protein
gene:CC77DRAFT_411420	72.837	439.204	2.341	0	0	glycoside hydrolase
gene:CC77DRAFT_1099988	1.154	5.529	1.953	0	0	hypothetical protein
gene:CC77DRAFT_1027108	13.03	423.116	4.623	0	0	FAD/NAD(P)-binding domain-containing protein
gene:CC77DRAFT_1059178	122.187	457.069	1.616	0	0	NADH:ubiquinone oxidoreductase 11.5kD subunit
gene:CC77DRAFT_1024901	15.414	58.073	1.628	0	0	alpha/beta-hydrolase
gene:CC77DRAFT_955437	0.234	1.518	2.4	0	0	hypothetical protein
gene:CC77DRAFT_248426	4.653	35.056	2.68	0	0	hypothetical protein
gene:CC77DRAFT_977774	122.908	423.351	1.491	0	0	epsilon subunit of F1F0-ATP synthase N-terminal domain-containing protein
gene:CC77DRAFT_1019647	20.887	80.987	1.655	0	0	hypothetical protein
gene:CC77DRAFT_1025123	0.6	3.363	2.208	0	0	short-chain dehydrogenase/reductase SDR
gene:CC77DRAFT_947172	13.544	141.946	3.017	0	0	hypothetical protein
gene:CC77DRAFT_981412	73.068	272.118	1.619	0	0	NADH-ubiquinone oxidoreductase-like protein 40 kDa subunit
gene:CC77DRAFT_1036882	0.498	3.683	2.634	0	0	xylanase
gene:CC77DRAFT_505877	13.734	90.278	2.47	0	0	hypothetical protein
gene:CC77DRAFT_991657	90.31	401.418	1.825	0	0	hypothetical protein
gene:CC77DRAFT_940088	48.108	164.803	1.481	0	0	hypothetical protein
gene:CC77DRAFT_1024225	15.43	133.699	2.76	0	0	hypothetical protein
gene:CC77DRAFT_1072192	33.161	102.625	1.342	0	0	GTP-binding protein Sey1
gene:CC77DRAFT_1024113	0.382	2.028	2.074	0	0	hypothetical protein
gene:CC77DRAFT_939674	2.897	10.863	1.595	0	0	FAD/NAD(P)-binding domain-containing protein
gene:CC77DRAFT_925181	7.932	29.695	1.597	0	0	hypothetical protein
gene:CC77DRAFT_1015541	18.534	74.658	1.701	0	0	electron transfer flavo protein, beta subunit
gene:CC77DRAFT_1023734	181.733	571.385	1.366	0	0	hypothetical protein
gene:CC77DRAFT_765760	1.162	5.371	1.885	0	0	hypothetical protein
gene:CC77DRAFT_248698	36.049	115.497	1.381	0	0	hypothetical protein
gene:CC77DRAFT_968703	3.649	16.83	1.912	0	0	hypothetical protein
gene:CC77DRAFT_1062351	1201.73	4509.09	1.608	0	0	hypothetical protein
gene:CC77DRAFT_942651	112.553	450.184	1.722	0	0	hypothetical protein
gene:CC77DRAFT_948462	3.331	22.142	2.5	0	0	FAD-binding domain-containing protein
gene:CC77DRAFT_1011239	3.216	16.232	2.069	0	0	dynactin subunit 5
gene:CC77DRAFT_1095227	5.861	52.778	2.823	0	0	hypothetical protein
gene:CC77DRAFT_1056773	1.642	29.794	3.854	0	0	hypothetical protein
gene:CC77DRAFT_1020506	40.643	141.4	1.516	0	0	NADH dehydrogenase iron-sulfur protein 3 mitochondrial precursor
gene:CC77DRAFT_1006106	1.939	14.151	2.614	0	0	hypothetical protein
gene:CC77DRAFT_1059789	29.529	119.653	1.754	0	0	mitochondrial carrier
gene:CC77DRAFT_1082880	63.518	205.088	1.403	0	0	hypothetical protein
gene:CC77DRAFT_1090703	12.321	69.543	2.169	0	0	hypothetical protein
gene:CC77DRAFT_1007110	0.573	3.847	2.497	0	0	FAD/NAD(P)-binding domain-containing protein
gene:CC77DRAFT_1039725	0.586	3.541	2.323	0	0	hypothetical protein
gene:CC77DRAFT_934277	36.871	126.323	1.494	0	0	terpenoid cyclases/Protein prenyltransferase
gene:CC77DRAFT_994183	7.059	28.246	1.727	0	0	NAD(P)-binding protein
gene:CC77DRAFT_1011496	4.6	18.315	1.712	0	0	general substrate transporter
gene:CC77DRAFT_1065622	233.976	878.227	1.609	0	0	ATP synthase F1 gamma
gene:CC77DRAFT_1058833	0.205	2.005	2.93	0	0	hypothetical protein
gene:CC77DRAFT_1096792	1.956	10.269	2.134	0	0	hypothetical protein
gene:CC77DRAFT_1030930	0.809	3.819	1.967	0	0	FAD-linked oxidase-like protein
gene:CC77DRAFT_929028	7.004	38.325	2.203	0	0	hypothetical protein
gene:CC77DRAFT_1029097	23.109	78.523	1.489	0	0	Pal1-domain-containing protein
gene:CC77DRAFT_204202	0.884	4.011	1.89	0	0	cytochrome P450
gene:CC77DRAFT_1037427	8.761	43.751	2.063	0	0	NAD(P)-binding protein
gene:CC77DRAFT_567557	65.221	224.18	1.503	0	0	NADH-ubiquinone oxidoreductase
gene:CC77DRAFT_1058773	2.285	11.637	2.083	0	0	CoA-transferase family III
gene:CC77DRAFT_1017452	0.482	7.172	3.53	0	0	hypothetical protein
gene:CC77DRAFT_1006107	3.838	22.672	2.313	0	0	pectin methylesterase
gene:CC77DRAFT_971974	8.168	27.865	1.486	0	0	FAD/NAD(P)-binding domain-containing protein
gene:CC77DRAFT_951679	9.268	68.402	2.526	0	0	carotenoid oxygenase
gene:CC77DRAFT_1093887	12.939	60.807	1.902	0	0	APH-domain-containing protein
gene:CC77DRAFT_987681	8.859	31.417	1.533	0	0	hypothetical protein
gene:CC77DRAFT_728770	20.79	69.576	1.448	0	0	DUF962-domain-containing protein
gene:CC77DRAFT_240796	1.285	4.214	1.419	0	0	solute carrier family 6 protein
gene:CC77DRAFT_982905	17.121	62.431	1.588	0	0	FMN-linked oxidoreductase
gene:CC77DRAFT_1022646	5.102	18.499	1.57	0	0	catabolic 3-dehydroquinase
gene:CC77DRAFT_661502	23.424	82.388	1.538	0	0	hypothetical protein
gene:CC77DRAFT_1022345	3.759	15.94	1.813	0	0	P-loop containing nucleoside triphosphate hydrolase protein
gene:CC77DRAFT_1009087	2.144	9.508	1.874	0	0	hypothetical protein
gene:CC77DRAFT_1060033	18.389	153.881	2.777	0	0	hypothetical protein
gene:CC77DRAFT_410230	1.145	4.647	1.728	0	0	hypothetical protein
gene:CC77DRAFT_1024530	52.206	202.435	1.688	0	0	hypothetical protein
gene:CC77DRAFT_1026246	91.779	368.159	1.737	0	0	peptidyl-prolyl cis-trans isomerase B precursor
gene:CC77DRAFT_1025854	1.67	6.047	1.559	0	0	hypothetical protein
gene:CC77DRAFT_1046026	24.691	90.206	1.593	0	0	hypothetical protein
gene:CC77DRAFT_1024589	3.792	18.541	2.035	0	0	dimethylaniline monooxygenase
gene:CC77DRAFT_1022995	331.393	1177.32	1.53	0	0	ATP synthase F1, beta subunit
gene:CC77DRAFT_979983	14.247	102.597	2.491	0	0	Caleosin-domain-containing protein
gene:CC77DRAFT_1024411	14.427	48.778	1.477	0	0	putative dipeptidyl-aminopeptidase B
gene:CC77DRAFT_924982	76.718	254.206	1.416	0	0	hypothetical protein
gene:CC77DRAFT_56845	21.138	170.205	2.763	0	0	hypothetical protein
gene:CC77DRAFT_1021262	5.848	49.558	2.717	0	0	kinase-like protein
gene:CC77DRAFT_1099313	1.266	9.043	2.566	0	0	GroES-like protein
gene:CC77DRAFT_461190	21.63	96.06	1.88	0	0	hypothetical protein
gene:CC77DRAFT_933587	19.783	71.544	1.582	0	0	hypothetical protein
gene:CC77DRAFT_1030338	6.599	25.94	1.708	0	0	citrate lyase
gene:CC77DRAFT_1018892	2.886	11.645	1.697	0	0	Aldo/keto reductase
gene:CC77DRAFT_1013156	11.561	37.452	1.407	0	0	general substrate transporter
gene:CC77DRAFT_1066735	2.51	21.318	2.741	0	0	hypothetical protein
gene:CC77DRAFT_739581	1.077	6.718	2.331	0	0	hypothetical protein
gene:CC77DRAFT_1026993	4.664	20.265	1.852	0	0	5',5'''-P-1,P-4-tetraphosphate phosphorylase 2
gene:CC77DRAFT_139206	0.606	3.312	2.129	0	0	PDT-domain-containing protein
gene:CC77DRAFT_1017837	5.003	22.44	1.91	0	0	tRNA-specific adenosine deaminase
gene:CC77DRAFT_145126	4.121	14.992	1.561	0	0	alpha/beta-hydrolase
gene:CC77DRAFT_1026135	1.795	7.425	1.74	0	0	3-oxoacyl-reductase-like protein
gene:CC77DRAFT_485087	36.419	166.363	1.875	0	0	hypothetical protein
gene:CC77DRAFT_191434	20.929	189.803	2.815	0	0	hypothetical protein
gene:CC77DRAFT_1016019	3.293	13.005	1.717	0	0	hypothetical protein
gene:CC77DRAFT_443769	0.932	4.304	1.951	0	0	hypothetical protein
gene:CC77DRAFT_541257	0.956	4.237	1.822	0	0	hypothetical protein
gene:CC77DRAFT_1008124	0.405	3.451	2.715	0	0	alpha-L-arab-like proteininofuranosidase precursor
gene:CC77DRAFT_1065869	4.312	25.427	2.242	0	0	hypothetical protein
gene:CC77DRAFT_1067552	0.85	5.413	2.354	0	0	hypothetical protein
gene:CC77DRAFT_1027787	150.918	545.684	1.561	0	0	F1 complex, OSCP/delta subunit of ATPase
gene:CC77DRAFT_945105	42.66	178.723	1.771	0	0	translocator protein
gene:CC77DRAFT_926244	24.77	122.992	1.986	0	0	neutral ceramidase precursor
gene:CC77DRAFT_933574	35.728	158.834	1.894	0	0	defender against death DAD protein
gene:CC77DRAFT_1032756	2.963	14.566	2	0	0	cyclohexanone monooxygenase
gene:CC77DRAFT_1043009	7.017	23.358	1.451	0	0	bola-like protein
gene:CC77DRAFT_565266	20.583	65.166	1.384	0	0	hypothetical protein
gene:CC77DRAFT_1024565	2.58	9.955	1.631	0	0	hypothetical protein
gene:CC77DRAFT_945569	8.084	35.928	1.896	0	0	hypothetical protein
gene:CC77DRAFT_816119	33.787	106.178	1.364	0	0	hypothetical protein
gene:CC77DRAFT_938693	6.752	29.658	1.813	0	0	natural resistance-associated macrophage protein
gene:CC77DRAFT_1021452	13.113	53.443	1.713	0	0	Rhodanese-like protein
gene:CC77DRAFT_137820	3.676	14.622	1.723	0	0	hypothetical protein
gene:CC77DRAFT_1026192	41.164	164.896	1.739	0	0	hypothetical protein
gene:CC77DRAFT_994116	8.665	35.79	1.788	0	0	hypothetical protein
gene:CC77DRAFT_1015556	4.59	15.496	1.462	0	0	acetyl-CoA synthetase-like protein
gene:CC77DRAFT_683286	56.084	207.29	1.582	0	0	ferric reductase
gene:CC77DRAFT_901440	21.114	82.481	1.643	0	0	hypothetical protein
gene:CC77DRAFT_428296	2.71	12.97	1.987	0	0	cytochrome P450
gene:CC77DRAFT_1059196	18.975	83.428	1.844	0	0	hypothetical protein
gene:CC77DRAFT_1059895	43.905	141.037	1.395	0	0	hypothetical protein
gene:CC77DRAFT_1008700	4.372	16.856	1.683	0	0	hypothetical protein
gene:CC77DRAFT_1004610	14.559	49.591	1.492	0	0	hypothetical protein
gene:CC77DRAFT_201437	2.42	17.166	2.603	0	0	sedoheptulose-1,7-bisphosphatase
gene:CC77DRAFT_695499	17.753	73.697	1.724	0	0	hypothetical protein
gene:CC77DRAFT_1007050	1.903	6.655	1.511	0	0	hypothetical protein
gene:CC77DRAFT_1025203	1.481	6.351	1.831	0	0	Arabinanase/levansucrase/invertase
gene:CC77DRAFT_1050261	16.725	61.718	1.598	0	0	inositol phosphatase
gene:CC77DRAFT_1067418	0.643	3.887	2.331	0	0	hypothetical protein
gene:CC77DRAFT_1075895	0.799	7.381	2.824	0	0	RmlC-like cupin
gene:CC77DRAFT_940837	38.229	112.08	1.26	0	0	acetyl-CoA synthetase-like protein
gene:CC77DRAFT_1057954	104.643	371.565	1.552	0	0	hypothetical protein
gene:CC77DRAFT_925604	13.503	63.849	1.976	0	0	hypothetical protein
gene:CC77DRAFT_1007961	10.184	31.319	1.316	0	0	DUF726-domain-containing protein
gene:CC77DRAFT_105481	7.527	24.045	1.38	0	0	hypothetical protein
gene:CC77DRAFT_1057041	14.915	55.551	1.625	0	0	PLP-dependent transferase
gene:CC77DRAFT_1023430	59.598	1174.87	3.926	0	0	MFS general substrate transporter
gene:CC77DRAFT_1039315	10.95	38.789	1.534	0	0	Metallo-dependent phosphatase
gene:CC77DRAFT_1091235	32.966	100.738	1.315	0	0	hypothetical protein
gene:CC77DRAFT_933035	0.515	3.843	2.512	0	0	hypothetical protein
gene:CC77DRAFT_1056982	53.414	220.307	1.766	0	0	NADH-ubiquinone oxidoreductase 105 kDa subunit
gene:CC77DRAFT_1022874	66.357	301.542	1.93	0	0	Actin/actin-like protein
gene:CC77DRAFT_931421	78.821	320.27	1.758	0	0	hexokinase
gene:CC77DRAFT_1024083	27.774	114.999	1.783	0	0	Phosphoacetylglucosamine mutase
gene:CC77DRAFT_1035697	0.968	4.727	1.993	0	0	repressible alkaline phosphatase
gene:CC77DRAFT_1063203	157.247	470.858	1.295	0	0	hypothetical protein
gene:CC77DRAFT_1023749	20.022	70.436	1.543	0	0	hypothetical protein
gene:CC77DRAFT_985438	3.076	14.148	1.881	0	0	thioredoxin-like protein
gene:CC77DRAFT_1060120	8.772	37.558	1.82	0	0	hypothetical protein
gene:CC77DRAFT_1024415	288.405	1020.49	1.527	0	0	ATP synthase-like protein subunit alpha
gene:CC77DRAFT_662033	12.656	66.292	2.051	0	0	hypothetical protein
gene:CC77DRAFT_1065571	7.825	29.07	1.618	0	0	PWI domain-containing protein
gene:CC77DRAFT_1049514	0.791	4.651	2.21	0	0	alcohol dehydrogenase
gene:CC77DRAFT_1097200	0.248	1.142	1.882	0	0	Cupredoxin
gene:CC77DRAFT_1057086	77.582	275.24	1.557	0	0	actin-related protein 2/3 complex subunit 4
gene:CC77DRAFT_1097302	63.408	207.723	1.434	0	0	NADH-ubiquinone oxidoreductase 20.8 kDa subunit
gene:CC77DRAFT_949185	1.963	9.001	1.943	0	0	hypothetical protein
gene:CC77DRAFT_1096856	13.489	71.099	2.054	0	0	3-oxo-5-alpha-steroid 4-dehydrogenase
gene:CC77DRAFT_423988	1.404	4.57	1.411	0	0	alkaline phosphatase-like protein
gene:CC77DRAFT_960140	5.918	30.664	2.042	0	0	alkaline ceramidase-like protein
gene:CC77DRAFT_1093519	26.614	98.538	1.588	0	0	hypothetical protein
gene:CC77DRAFT_1022521	178.472	598.159	1.438	0	0	hypothetical protein
gene:CC77DRAFT_981847	74.691	217.558	1.25	0	0	hypothetical protein
gene:CC77DRAFT_1058960	72.711	214.25	1.26	0	0	hypothetical protein
gene:CC77DRAFT_76456	5.24	28.039	2.119	0	0	3-keto-steroid reductase
gene:CC77DRAFT_1024829	2.352	16.569	2.461	0	0	hypothetical protein
gene:CC77DRAFT_948824	22.388	112.629	2.089	0	0	hypothetical protein
gene:CC77DRAFT_1100307	5.071	14.929	1.263	0	0	hypothetical protein
gene:CC77DRAFT_1055813	247.209	788.886	1.388	0	0	hypothetical protein
gene:CC77DRAFT_1056777	17.358	107.501	2.314	0	0	malate synthase
gene:CC77DRAFT_464624	2.001	7.798	1.677	0	0	hypothetical protein
gene:CC77DRAFT_1011480	189.961	628.654	1.421	0	0	hypothetical protein
gene:CC77DRAFT_939139	1.646	9.013	2.179	0	0	hypothetical protein
gene:CC77DRAFT_436293	13.693	43.846	1.378	0	0	hypothetical protein
gene:CC77DRAFT_648222	1.67	9.28	2.23	0	0	hypothetical protein
gene:CC77DRAFT_992849	5.977	25.369	1.829	0	0	phosphoglycerate mutase-like protein
gene:CC77DRAFT_31899	13.747	53.486	1.638	0	0	hypothetical protein
gene:CC77DRAFT_1020952	32.628	155.371	1.953	0	0	Arabinanase/levansucrase/invertase
gene:CC77DRAFT_139666	65.323	323.806	2.052	0	0	hypothetical protein
gene:CC77DRAFT_924398	3.711	14.783	1.731	0	0	alpha/beta-hydrolase
gene:CC77DRAFT_1043420	0.265	2.327	2.797	0	0	hypothetical protein
gene:CC77DRAFT_1065996	252.662	829.063	1.419	0	0	cytochrome c oxidase-like protein polypeptide vib
gene:CC77DRAFT_987662	23.756	73.42	1.319	0	0	hypothetical protein
gene:CC77DRAFT_936754	40.148	169.015	1.752	0	0	hypothetical protein
gene:CC77DRAFT_1025069	11.963	34.13	1.214	0	0	NAD(P)-binding protein
gene:CC77DRAFT_1016962	6.123	19.547	1.363	0	0	MFS general substrate transporter
gene:CC77DRAFT_1022577	1.8	9.613	2.142	0	0	hypothetical protein
gene:CC77DRAFT_1025548	13.19	48.333	1.605	0	0	Nucleotidylyl transferase
gene:CC77DRAFT_1000994	2.197	10.566	2.017	0	0	hypothetical protein
gene:CC77DRAFT_76448	17.845	77.312	1.858	0	0	glycerol kinase
gene:CC77DRAFT_1044800	148.03	421.209	1.213	0	0	hypothetical protein
gene:CC77DRAFT_1060713	386.934	1653.85	1.839	0	0	FK506-binding protein 1
gene:CC77DRAFT_1037191	10.183	29.248	1.229	0	0	hypothetical protein
gene:CC77DRAFT_1018720	2.796	13.2	1.948	0	0	hypothetical protein
gene:CC77DRAFT_926085	1.727	8.746	2.083	0	0	alpha/beta-hydrolase
gene:CC77DRAFT_414739	21.829	71.913	1.446	0	0	hypothetical protein
gene:CC77DRAFT_984273	3.83	32.166	2.864	0	0	hypothetical protein
gene:CC77DRAFT_1063500	18.984	65.673	1.484	0	0	sphingolipid delta4-desaturase
gene:CC77DRAFT_954079	63.748	225.97	1.537	0	0	UPF0041-domain-containing protein
gene:CC77DRAFT_1017223	43.707	196.785	1.842	0	0	hypothetical protein
gene:CC77DRAFT_1095633	0.62	2.943	1.917	0	0	GroES-like protein
gene:CC77DRAFT_926419	4.261	13.368	1.372	0	0	hypothetical protein
gene:CC77DRAFT_1056326	26.079	108.372	1.722	0	0	hypothetical protein
gene:CC77DRAFT_1022398	87.717	278.008	1.386	0	0	21 kDa subunit of NADH dehydrogenase
gene:CC77DRAFT_1003358	3.915	13.302	1.485	0	0	hypothetical protein
gene:CC77DRAFT_938832	25.852	113.404	1.803	0	0	cytochrome P450
gene:CC77DRAFT_1041903	8.002	23.74	1.277	0	0	hypothetical protein
gene:CC77DRAFT_1066544	11.076	32.988	1.291	0	0	hypothetical protein
gene:CC77DRAFT_1018301	3.372	24.354	2.504	0	0	hypothetical protein
gene:CC77DRAFT_1009227	0.702	3.256	1.911	0	0	hypothetical protein
gene:CC77DRAFT_1014968	2.329	11.249	2.019	0	0	hypothetical protein
gene:CC77DRAFT_951728	169.351	465.851	1.162	0	0	hypothetical protein
gene:CC77DRAFT_1016151	9.084	29.087	1.374	0	0	acid protease
gene:CC77DRAFT_1023614	73.291	237.643	1.426	0	0	hypothetical protein
gene:CC77DRAFT_993974	7.016	25.347	1.569	0	0	Rh-like protein/ammonium transporter
gene:CC77DRAFT_1059477	5.666	22.672	1.74	0	0	hypothetical protein
gene:CC77DRAFT_1022525	41.567	120.839	1.248	0	0	hypothetical protein
gene:CC77DRAFT_1026128	8.396	25.998	1.355	0	0	hypothetical protein
gene:CC77DRAFT_135085	23.475	78.639	1.425	0	0	DnaJ-domain-containing protein
gene:CC77DRAFT_1018680	16.401	86.686	2.057	0	0	hypothetical protein
gene:CC77DRAFT_137763	1.07	4.615	1.841	0	0	hypothetical protein
gene:CC77DRAFT_239622	93.193	688.637	2.519	0	0	hypothetical protein
gene:CC77DRAFT_1018013	4.036	14.404	1.53	0	0	alpha/beta-hydrolase
gene:CC77DRAFT_1058698	393.908	1073.41	1.16	0	0	cytochrome c oxidase family protein-like protein
gene:CC77DRAFT_917116	8.265	37.858	1.95	0	0	bacilysin biosynthesis oxidoreductase bacC
gene:CC77DRAFT_971361	1.838	12.231	2.49	0	0	short-chain dehydrogenase/reductase-like protein
gene:CC77DRAFT_1052750	0.861	10.467	3.292	0	0	hypothetical protein
gene:CC77DRAFT_788520	0.588	2.021	1.478	0	0	hypothetical protein
gene:CC77DRAFT_957546	13.823	52.221	1.622	0	0	hypothetical protein
gene:CC77DRAFT_958771	15.365	52.071	1.495	0	0	ribokinase
gene:CC77DRAFT_1019814	6.095	21.3	1.539	0	0	acetylornithine deacetylase
gene:CC77DRAFT_837342	0.346	2.148	2.328	0	0	hypothetical protein
gene:CC77DRAFT_931258	10.61	47.437	1.892	0	0	ubiquitin related modifier 1
gene:CC77DRAFT_983470	3.668	15.045	1.719	0	0	hypothetical protein
gene:CC77DRAFT_947507	2.959	19.145	2.435	0	0	hypothetical protein
gene:CC77DRAFT_1036677	43.396	146.036	1.473	0	0	hypothetical protein
gene:CC77DRAFT_1024730	15.684	51.807	1.455	0	0	RNA binding effector protein-like protein Scp160
gene:CC77DRAFT_934028	72.455	249.988	1.513	0	0	hypothetical protein
gene:CC77DRAFT_1016773	16.014	49.606	1.359	0	0	acetyltransferase
gene:CC77DRAFT_269412	2.744	13.455	2.031	0	0	hypothetical protein
gene:CC77DRAFT_1036606	1.538	20.624	3.562	0	0	FAD/NAD(P)-binding domain-containing protein
gene:CC77DRAFT_1023379	6.27	23.81	1.666	0	0	acetyl-CoA synthetase-like protein
gene:CC77DRAFT_930341	21.978	70.72	1.401	0	0	Metallo-hydrolase/oxidoreductase
gene:CC77DRAFT_1018620	17.82	57.275	1.404	0	0	hypothetical protein
gene:CC77DRAFT_963786	19.117	90.081	1.979	0	0	FAD/NAD(P)-binding domain-containing protein
gene:CC77DRAFT_939415	1.993	7.598	1.608	0	0	putative MFS transporter
gene:CC77DRAFT_963014	50.876	174.844	1.486	0	0	nucleotide-diphospho-sugar transferase
gene:CC77DRAFT_1010403	22.849	68.175	1.267	0	0	hypothetical protein
gene:CC77DRAFT_1028132	161.632	613.724	1.598	0	0	hypothetical protein
gene:CC77DRAFT_990859	25.393	109.699	1.853	0	0	zincin
gene:CC77DRAFT_1020617	17.158	69.874	1.775	0	0	UDP-glucose 4-epimerase
gene:CC77DRAFT_726341	12.754	36.276	1.224	0	0	hypothetical protein
gene:CC77DRAFT_1015460	22.135	168.649	2.569	0	0	acetate kinase
gene:CC77DRAFT_259965	5.59	16.815	1.303	0	0	hypothetical protein
gene:CC77DRAFT_950541	270.363	806.179	1.278	0	0	hypothetical protein
gene:CC77DRAFT_1093189	10.667	32.581	1.335	0	0	Protoporphyrinogen oxidase
gene:CC77DRAFT_1024482	69.004	202.372	1.251	0	0	NADH dehydrogenase I, D subunit
gene:CC77DRAFT_1009916	8.524	35.095	1.727	0	0	FabD/lysophospholipase-like protein
gene:CC77DRAFT_1014705	2.565	8.672	1.478	0	0	hypothetical protein
gene:CC77DRAFT_943145	44.895	177.956	1.734	0	0	hypothetical protein
gene:CC77DRAFT_311125	8.785	29.539	1.483	0	0	SGNH hydrolase
gene:CC77DRAFT_997138	12.055	38.295	1.371	0	0	3-oxoadipate enol-lactone hydrolase
gene:CC77DRAFT_186177	31.967	96.471	1.311	0	0	hypothetical protein
gene:CC77DRAFT_978820	3.934	12.304	1.369	0	0	LamB/YcsF
gene:CC77DRAFT_1021942	7.015	44.74	2.432	0	0	lactonase
gene:CC77DRAFT_80036	20.3	81.347	1.713	0	0	hypothetical protein
gene:CC77DRAFT_926348	36.025	111.633	1.352	0	0	concanavalin A-like lectin/glucanase
gene:CC77DRAFT_849428	0.513	2.333	1.894	0	0	hypothetical protein
gene:CC77DRAFT_1091357	70.037	219.502	1.375	0	0	hypothetical protein
gene:CC77DRAFT_1017919	6.945	20.341	1.265	0	0	GroES-like protein
gene:CC77DRAFT_1020056	11.911	44.058	1.594	0	0	branched-chain amino acid aminotransferase II
gene:CC77DRAFT_933553	0.844	3.493	1.775	0	0	hypothetical protein
gene:CC77DRAFT_981151	11.352	38.399	1.491	0	0	nicotinate-nucleotide diphosphorylase
gene:CC77DRAFT_1023628	5.216	20.324	1.712	0	0	hypothetical protein
gene:CC77DRAFT_1017735	16.067	54.529	1.46	0	0	NAD(P)-binding protein
gene:CC77DRAFT_402943	2.232	9.18	1.769	0	0	FMN-dependent alpha-hydroxy acid dehydrogenase
gene:CC77DRAFT_1031064	9.974	38.258	1.635	0	0	hypothetical protein
gene:CC77DRAFT_427205	4.939	17.747	1.586	0	0	FAD-binding domain-containing protein
gene:CC77DRAFT_407888	1.062	5.015	1.99	0	0	cinnamyl alcohol dehydrogenase
gene:CC77DRAFT_933771	0.891	4.774	2.091	0	0	hypothetical protein
gene:CC77DRAFT_1073084	8.721	38.38	1.891	0	0	hypothetical protein
gene:CC77DRAFT_927042	1.997	5.791	1.238	0	0	hypothetical protein
gene:CC77DRAFT_746368	1.349	5.633	1.807	0	0	hypothetical protein
gene:CC77DRAFT_1022243	2.101	7.047	1.472	0	0	hypothetical protein
gene:CC77DRAFT_1022959	43.713	271.851	2.362	0	0	formate dehydrogenase
gene:CC77DRAFT_945079	41.686	118.102	1.22	0	0	hypothetical protein
gene:CC77DRAFT_725718	3.84	18.534	1.928	0	0	hypothetical protein
gene:CC77DRAFT_1020267	0.259	1.883	2.493	0	0	delta-delta-dienoyl-CoA isomeras-like protein
gene:CC77DRAFT_1013684	14.864	46.498	1.352	0	0	hypothetical protein
gene:CC77DRAFT_1037226	0.842	4.049	1.97	0	0	hypothetical protein
gene:CC77DRAFT_144136	3.566	19.048	2.183	0	0	hypothetical protein
gene:CC77DRAFT_987179	38.381	121.555	1.367	0	0	MFS general substrate transporter
gene:CC77DRAFT_1015399	3.327	13.303	1.738	0	0	alpha/beta-hydrolase
gene:CC77DRAFT_1052508	84.176	254.014	1.291	0	0	NADH-quinone oxidoreductase
gene:CC77DRAFT_1033477	0.382	1.581	1.75	0	0	hypothetical protein
gene:CC77DRAFT_1066174	34.106	108.312	1.369	0	0	hypothetical protein
gene:CC77DRAFT_969641	0.2	0.983	2.037	0	0	MFS general substrate transporter
gene:CC77DRAFT_598375	0.531	2.84	2.163	0	0	Dehydroquinate synthase-like protein
gene:CC77DRAFT_1030299	18.06	73.209	1.69	0	0	hypothetical protein
gene:CC77DRAFT_1021879	27.601	90.834	1.399	0	0	NAD(P)-binding protein
gene:CC77DRAFT_163692	2.341	9.375	1.743	0	0	tartrate dehydrogenase
gene:CC77DRAFT_1091793	59.543	195.895	1.446	0	0	hypothetical protein
gene:CC77DRAFT_248905	8.191	26.159	1.406	0	0	anthranilate synthase component 2
gene:CC77DRAFT_1022627	1.781	5.942	1.467	0	0	cytochrome P450
gene:CC77DRAFT_1038467	12.808	35.487	1.186	0	0	COBW domain-containing protein 1
gene:CC77DRAFT_1011175	35.828	153.417	1.845	0	0	cyanate hydratase
gene:CC77DRAFT_793244	16.858	90.927	2.102	0	0	acid protease
gene:CC77DRAFT_1013699	1.306	4.216	1.404	0	0	C6 transcription factor-like protein
gene:CC77DRAFT_1044046	0.861	3.015	1.483	0	0	hypothetical protein
gene:CC77DRAFT_1019803	1.865	6.849	1.579	0	0	4-coumarate-CoA ligase-like protein
gene:CC77DRAFT_1021599	2.354	6.43	1.167	0	0	hypothetical protein
gene:CC77DRAFT_925686	40.406	115.758	1.216	0	0	calcium-binding mitochondrial carrier protein-like protein Aralar1
gene:CC77DRAFT_1061558	16.672	60.636	1.539	0	0	pyridoxamine 5'-phosphate oxidase
gene:CC77DRAFT_1066903	1.131	13.082	3.164	0	0	hypothetical protein
gene:CC77DRAFT_1041454	3.406	12.462	1.603	0	0	hypothetical protein
gene:CC77DRAFT_435796	30.059	85.291	1.203	0	0	DUF21-domain-containing protein
gene:CC77DRAFT_1002736	11.88	41.277	1.491	0	0	hypothetical protein
gene:CC77DRAFT_1016512	34.387	104.947	1.315	0	0	hypothetical protein
gene:CC77DRAFT_1016736	3.432	11.18	1.414	0	0	short-chain dehydrogenase/reductase-like protein SDR
gene:CC77DRAFT_1026794	8.085	39.535	2.05	0	0	hypothetical protein
gene:CC77DRAFT_1020648	10.96	30.839	1.208	0	0	hypothetical protein
gene:CC77DRAFT_300580	11.244	45.433	1.706	0	0	hypothetical protein
gene:CC77DRAFT_335885	43.068	208.276	2.027	0	0	alpha/beta-hydrolase
gene:CC77DRAFT_567350	8.364	23.847	1.21	0	0	hypothetical protein
gene:CC77DRAFT_956986	1.108	4.15	1.626	0	0	NAD(P)-binding protein
gene:CC77DRAFT_974436	1.339	4.879	1.577	0	0	hypothetical protein
gene:CC77DRAFT_1023792	90.609	276.326	1.332	0	0	hypothetical protein
gene:CC77DRAFT_1057474	154.57	468.941	1.294	0	0	tyrosinase
gene:CC77DRAFT_949610	18.455	73.617	1.749	0	0	glycine cleavage system T protein
gene:CC77DRAFT_1009739	1.998	7.592	1.595	0	0	hypothetical protein
gene:CC77DRAFT_1011612	14.044	38.211	1.145	0	0	hypothetical protein
gene:CC77DRAFT_504869	140.456	375.835	1.118	0	0	hypothetical protein
gene:CC77DRAFT_1038250	15.413	45.666	1.268	0	0	hypothetical protein
gene:CC77DRAFT_161063	3.217	9.15	1.226	0	0	P-loop containing nucleoside triphosphate hydrolase protein
gene:CC77DRAFT_1024115	100.553	295.998	1.279	0	0	hypothetical protein
gene:CC77DRAFT_958913	2.478	11.379	1.959	0	0	hypothetical protein
gene:CC77DRAFT_629950	98.533	326.801	1.438	0	0	aspartate aminotransferase
gene:CC77DRAFT_304340	0.871	3.574	1.779	0	0	nucleotide-binding domain-containing protein
gene:CC77DRAFT_937072	8.019	39.576	2.076	0	0	camp independent regulatory protein
gene:CC77DRAFT_1056072	44.424	159.074	1.578	0	0	glyoxylate pathway regulator
gene:CC77DRAFT_933425	22.319	103.496	1.97	0	0	oligosaccharyl transferase stt3 subunit
gene:CC77DRAFT_1014468	15.905	48.209	1.323	0	0	hypothetical protein
gene:CC77DRAFT_923673	327.074	1808.38	2.113	0	0	Asp f 13-like protein
gene:CC77DRAFT_1063865	4.97	19.733	1.742	0	0	aldehyde dehydrogenase
gene:CC77DRAFT_568645	2.19	7.497	1.504	0	0	NAD(P)-binding protein
gene:CC77DRAFT_946495	4.796	14.517	1.314	0	0	DNA repair endonuclease XPF
gene:CC77DRAFT_1036997	6.685	22.873	1.513	0	0	regucalcin
gene:CC77DRAFT_1057766	24.104	109.065	1.942	0	0	glutamate decarboxylase
gene:CC77DRAFT_685453	27.29	83.649	1.307	0	0	hypothetical protein
gene:CC77DRAFT_43771	0.901	3.526	1.633	0	0	hypothetical protein
gene:CC77DRAFT_944912	14.522	37.727	1.082	0	0	hypothetical protein
gene:CC77DRAFT_936963	213.627	1074.53	2.103	0	0	malate dehydrogenase-like protein
gene:CC77DRAFT_1008661	3.138	13.899	1.845	0	0	fructosyl amino acid oxidase
gene:CC77DRAFT_342860	12.164	34.086	1.21	0	0	kinesin-domain-containing protein
gene:CC77DRAFT_971091	13.428	59.026	1.889	0	0	hypothetical protein
gene:CC77DRAFT_1019536	50.414	162.692	1.424	0	0	P34-Arc-domain-containing protein
gene:CC77DRAFT_1029639	7.397	25.984	1.555	0	0	hypothetical protein
gene:CC77DRAFT_1023576	69.346	194.574	1.182	0	0	NADH-quinone oxidoreductase
gene:CC77DRAFT_1032241	5.296	34.031	2.364	0	0	integral membrane protein
gene:CC77DRAFT_123200	8.171	26.031	1.355	0	0	hypothetical protein
gene:CC77DRAFT_1025855	2.156	7.838	1.548	0	0	hypothetical protein
gene:CC77DRAFT_430832	14.056	47.862	1.503	0	0	class II aldolase/adducin domain-containing protein
gene:CC77DRAFT_32763	1.076	4.049	1.641	0	0	hypothetical protein
gene:CC77DRAFT_955565	9.021	26.414	1.268	0	0	SacI domain-containing protein
gene:CC77DRAFT_1023636	36.681	131.358	1.521	0	0	alpha/beta-hydrolase
gene:CC77DRAFT_1018370	7.915	20.696	1.086	0	0	WD40 repeat-like protein
gene:CC77DRAFT_1025747	4.442	14.783	1.46	0	0	Asparaginase/glutaminase
gene:CC77DRAFT_942090	33.963	121.442	1.581	0	0	hypothetical protein
gene:CC77DRAFT_910079	1.84	5.96	1.393	0	0	hypothetical protein
gene:CC77DRAFT_1053649	31.426	148.869	1.913	0	0	acyl-CoA dehydrogenase NM domain-like protein
gene:CC77DRAFT_755090	50.657	173.763	1.487	0	0	hypothetical protein
gene:CC77DRAFT_1064618	2.218	14.792	2.497	0	0	stress responsive A/B barrel domain-containing protein
gene:CC77DRAFT_1017493	26.163	72.235	1.169	0	0	AAA-domain-containing protein
gene:CC77DRAFT_233356	0.391	1.522	1.637	0	0	hypothetical protein
gene:CC77DRAFT_1017876	13.123	47.168	1.59	0	0	Inosine/uridine-preferring nucleoside hydrolase
gene:CC77DRAFT_186176	52.662	137.446	1.092	0	0	glycoside hydrolase
gene:CC77DRAFT_1028619	8.261	22.788	1.184	0	0	hypothetical protein
gene:CC77DRAFT_1010444	1.332	5.545	1.706	0	0	hypothetical protein
gene:CC77DRAFT_978519	82.765	451.5	2.229	0	0	catalase/peroxidase HPI
gene:CC77DRAFT_122142	2.534	8.608	1.493	0	0	aromatic-L-amino-acid decarboxylase
gene:CC77DRAFT_1066075	5.419	30.445	2.17	0	0	mannose-6-phosphate isomerase
gene:CC77DRAFT_949125	0.998	4.09	1.732	0	0	hypothetical protein
gene:CC77DRAFT_996320	28.626	102.225	1.58	0	0	dolichyl-diphosphooligosaccharide-protein glycosyltransferase
gene:CC77DRAFT_956786	6.116	20.796	1.507	0	0	ATP-dependent clp protease-like protein proteolytic subunit
gene:CC77DRAFT_934149	23.162	84.658	1.552	0	0	hypothetical protein
gene:CC77DRAFT_1037646	6.577	23.586	1.535	0	0	NAD(P)-binding protein
gene:CC77DRAFT_1020562	21.55	57.315	1.131	0	0	Anp1-domain-containing protein
gene:CC77DRAFT_1019979	6.882	56.075	2.841	0	0	cytochrome P450
gene:CC77DRAFT_669329	3.325	11.428	1.492	0	0	hypothetical protein
gene:CC77DRAFT_1020620	90.118	283.337	1.341	0	0	glycolipid 2-alpha-mannosyltransferase
gene:CC77DRAFT_1045358	5.921	37.559	2.344	0	0	hypothetical protein
gene:CC77DRAFT_1003937	8.559	29.784	1.534	0	0	hypothetical protein
gene:CC77DRAFT_1024654	16.039	43.826	1.158	0	0	mitochondrial matrix Mmp37
gene:CC77DRAFT_930210	9.293	25.082	1.14	0	0	HAD-superfamily phosphatase
gene:CC77DRAFT_1018362	2.266	7.16	1.347	0	0	phosphoglycerate mutase-like protein
gene:CC77DRAFT_1061383	2.891	10.339	1.568	0	0	acyl-CoA N-acyltransferase
gene:CC77DRAFT_1037149	13.68	48.637	1.554	0	0	3-oxoacyl-reductase
gene:CC77DRAFT_540469	3.755	12.722	1.477	0	0	hypothetical protein
gene:CC77DRAFT_160137	3.039	8.913	1.256	0	0	hypothetical protein
gene:CC77DRAFT_924852	51.334	228.706	1.868	0	0	hypothetical protein
gene:CC77DRAFT_1057664	38.317	104.158	1.154	0	0	hypothetical protein
gene:CC77DRAFT_1086284	13.795	36.884	1.127	0	0	mitochondrial carrier
gene:CC77DRAFT_1064812	13.918	37.456	1.14	0	0	hypothetical protein
gene:CC77DRAFT_940352	4.695	17.626	1.651	0	0	glycoside hydrolase
gene:CC77DRAFT_1010379	7.788	22.255	1.227	0	0	succinyl-CoA:3-ketoacid-coenzyme A transferas-like protein
gene:CC77DRAFT_948707	0.749	4.006	2.128	0	0	putative glyoxalase family protein
gene:CC77DRAFT_509561	1.451	4.166	1.222	0	0	hypothetical protein
gene:CC77DRAFT_926325	18.911	70.325	1.642	0	0	S-adenosyl-L-methionine-dependent methyltransferase
gene:CC77DRAFT_1056532	67.892	193.779	1.208	0	0	hypothetical protein
gene:CC77DRAFT_30317	11.736	53.167	1.943	0	0	actin depolymerizing protein
gene:CC77DRAFT_975802	6.591	22.076	1.446	0	0	GPI ethanolamine phosphate transferase 3
gene:CC77DRAFT_1017550	5.667	21.105	1.647	0	0	L-galactonate dehydratase
gene:CC77DRAFT_436139	80.855	256.955	1.359	0	0	hypothetical protein
gene:CC77DRAFT_152647	2.956	8.924	1.297	0	0	hypothetical protein
gene:CC77DRAFT_56195	1.662	10.372	2.415	0	0	hypothetical protein
gene:CC77DRAFT_930424	15.869	68.786	1.879	0	0	PLP-dependent transferase
gene:CC77DRAFT_1015737	6.313	27.137	1.778	0	0	hypothetical protein
gene:CC77DRAFT_986938	15.51	61.234	1.729	0	0	hypothetical protein
gene:CC77DRAFT_929285	14.18	65.561	1.883	0	0	L-ornithine 5-monooxygenase (L-ornithine N(5)-oxygenase)
gene:CC77DRAFT_1018143	0.299	1.533	2.001	0	0	hypothetical protein
gene:CC77DRAFT_1037596	18.194	49.494	1.147	0	0	hypothetical protein
gene:CC77DRAFT_400796	52.097	212.222	1.69	0	0	hypothetical protein
gene:CC77DRAFT_1058565	11.114	36.492	1.404	0	0	hypothetical protein
gene:CC77DRAFT_1028231	63.513	193.894	1.309	0	0	hypothetical protein
gene:CC77DRAFT_1005446	4.369	13.374	1.293	0	0	NAD(P)-binding protein
gene:CC77DRAFT_198512	8.992	31.476	1.544	0	0	hypothetical protein
gene:CC77DRAFT_1093716	2.925	9.942	1.501	0	0	PLC-like phosphodiesterase
gene:CC77DRAFT_1022302	253.508	1185.29	1.926	0	0	DUF1761-domain-containing protein
gene:CC77DRAFT_1037147	0.762	3.299	1.853	0	0	alpha-mannosidase IC
gene:CC77DRAFT_1099998	29.888	101.354	1.454	0	0	hypothetical protein
gene:CC77DRAFT_408455	17.937	55.075	1.299	0	0	Maf-domain-containing protein
gene:CC77DRAFT_1016208	7.302	21.287	1.243	0	0	hypothetical protein
gene:CC77DRAFT_1010278	0.859	3.697	1.758	0	0	hypothetical protein
gene:CC77DRAFT_1005252	20.894	69.774	1.462	0	0	hypothetical protein
gene:CC77DRAFT_948308	5.236	16.366	1.335	0	0	hypothetical protein
gene:CC77DRAFT_978038	0.249	1.575	2.431	0	0	hypothetical protein
gene:CC77DRAFT_1006143	17.901	45.592	1.053	0	0	hypothetical protein
gene:CC77DRAFT_935406	276.854	1229.22	1.802	0	0	hypothetical protein
gene:CC77DRAFT_996946	38.852	127.431	1.436	0	0	SHMT-domain-containing protein
gene:CC77DRAFT_941329	7.561	35.803	2.009	0	0	hypothetical protein
gene:CC77DRAFT_1025208	1.633	9.361	2.231	0	0	haloacid dehalogenase
gene:CC77DRAFT_981957	7.377	25.736	1.548	0	0	nucleoporin seh1
gene:CC77DRAFT_925969	5.574	17.354	1.37	0	0	hypothetical protein
gene:CC77DRAFT_1020651	3.802	17.185	1.944	0	0	glycoside hydrolase
gene:CC77DRAFT_1094324	3.984	15.241	1.649	0	0	HPP family protein
gene:CC77DRAFT_1026177	4.181	14.455	1.529	0	0	Metallo-dependent hydrolase
gene:CC77DRAFT_954775	31.418	87.75	1.169	0	0	arabinogalactan endo-1,4-beta-galactosidase
gene:CC77DRAFT_1025572	7.176	27.934	1.714	0	0	Thioesterase/thiol ester dehydrase-isomerase
gene:CC77DRAFT_1022850	106.74	282.896	1.126	0	0	hypothetical protein
gene:CC77DRAFT_848126	2.197	6.8	1.319	0	0	hypothetical protein
gene:CC77DRAFT_976935	11.417	34.237	1.267	0	0	polyketide synthase PksH
gene:CC77DRAFT_1022077	11.815	65.638	2.107	0	0	alpha/beta-hydrolase
gene:CC77DRAFT_927665	128.42	335.527	1.106	0	0	hypothetical protein
gene:CC77DRAFT_1024832	0.851	2.682	1.364	0	0	hypothetical protein
gene:CC77DRAFT_1021743	0.668	2.838	1.824	0	0	DUF1907-domain-containing protein
gene:CC77DRAFT_950822	65.141	242.556	1.645	0	0	Actin/actin-like protein
gene:CC77DRAFT_926993	3.809	13.193	1.52	0	0	hypothetical protein
gene:CC77DRAFT_1017625	177.866	469.655	1.092	0	0	hypothetical protein
gene:CC77DRAFT_549429	4.615	14.672	1.355	0	0	hypothetical protein
gene:CC77DRAFT_1051489	0.295	1.368	1.927	0	0	GroES-like protein
gene:CC77DRAFT_1026193	2.553	8.098	1.403	0	0	UPF0052-domain-containing protein
gene:CC77DRAFT_1019476	4.402	11.21	1.057	0	0	hypothetical protein
gene:CC77DRAFT_937808	133.755	339.137	1.055	0	0	hypothetical protein
gene:CC77DRAFT_291155	4.584	74.125	3.683	0	0	DUF336-domain-containing protein
gene:CC77DRAFT_1024545	0.433	1.777	1.774	0	0	general substrate transporter
gene:CC77DRAFT_925453	4.874	14.191	1.248	0	0	3-oxoacyl-synthase-like protein
gene:CC77DRAFT_1066023	0.358	1.762	1.977	0	0	neuraminidase
gene:CC77DRAFT_1020065	107.685	320.096	1.268	0	0	isocitrate dehydrogenase subunit 1 mitochondrial precursor
gene:CC77DRAFT_837330	1.655	8.569	2.02	0	0	SNF-domain-containing protein
gene:CC77DRAFT_509353	18.6	63.387	1.517	0	0	hypothetical protein
gene:CC77DRAFT_1031976	3.596	10.397	1.248	0	0	L-2-hydroxyglutarate dehydrogenase mitochondrial precursor
gene:CC77DRAFT_1015492	0.763	2.816	1.617	0	0	hypothetical protein
gene:CC77DRAFT_233074	24.422	62.64	1.053	0	0	hypothetical protein
gene:CC77DRAFT_1022323	24.114	78.649	1.4	0	0	DUF1783-domain-containing protein
gene:CC77DRAFT_1026117	14.875	76.343	2.125	0	0	hypothetical protein
gene:CC77DRAFT_54030	12.609	35.812	1.191	0	0	hypothetical protein
gene:CC77DRAFT_320579	31.916	119.587	1.625	0	0	ankyrin
gene:CC77DRAFT_1026307	178.925	503.068	1.188	0	0	cytochrome c1, mitochondrial precursor
gene:CC77DRAFT_594108	23.324	60.274	1.076	0	0	carbohydrate kinase
gene:CC77DRAFT_936618	26.155	71.956	1.146	0	0	aldehyde dehydrogenase
gene:CC77DRAFT_975252	1.172	5.134	1.788	0	0	sugar transporter
gene:CC77DRAFT_1021785	34.185	94	1.183	0	0	ubiquitin-conjugating enzyme E2 H
gene:CC77DRAFT_1022919	0.384	1.511	1.675	0	0	retinol dehydrogenase 12
gene:CC77DRAFT_1019508	0.98	3.722	1.626	0	0	hypothetical protein
gene:CC77DRAFT_930178	24.171	131.11	2.145	0	0	hypothetical protein
gene:CC77DRAFT_1056344	2.394	8.247	1.484	0	0	glutathione S-transferase
gene:CC77DRAFT_1035764	2.601	7.765	1.266	0	0	hypothetical protein
gene:CC77DRAFT_453337	26.19	88.636	1.476	0	0	tryptophanyl-tRNA synthetase-like protein
gene:CC77DRAFT_1027344	2.084	7.724	1.564	0	0	hypothetical protein
gene:CC77DRAFT_121494	0.302	1.808	2.21	0	0	hypothetical protein
gene:CC77DRAFT_712049	3.824	18.266	1.941	0	0	hypothetical protein
gene:CC77DRAFT_1017141	13.406	44.462	1.426	0	0	cysteine proteinase
gene:CC77DRAFT_1055875	22.467	96.231	1.865	0	0	NIPSNAP-domain-containing protein
gene:CC77DRAFT_1059918	1.679	5.416	1.405	0	0	long-chain fatty acid transporter-like protein
gene:CC77DRAFT_956367	1.094	4.141	1.666	0	0	acyl-protein thioesterase 1
gene:CC77DRAFT_1061482	0.453	2.727	2.228	0	0	chitin synthase
gene:CC77DRAFT_1010760	1.402	6.286	1.898	0	0	hypothetical protein
gene:CC77DRAFT_1030413	5.318	19.744	1.649	0	0	hypothetical protein
gene:CC77DRAFT_1065975	24.064	70.296	1.246	0	0	S-glutathione dehydrogenase
gene:CC77DRAFT_1024334	3.058	12.929	1.841	0	0	adenylosuccinate lyase
gene:CC77DRAFT_945436	26.514	99.188	1.659	0	0	Methylmalonate-semialdehyde dehydrogenase
gene:CC77DRAFT_971789	5.805	19.33	1.477	0	0	NAD(P)-binding protein
gene:CC77DRAFT_1021951	4.966	23.879	2.026	0	0	hypothetical protein
gene:CC77DRAFT_285929	4.161	12.616	1.309	0	0	class II aldolase/adducin domain-containing protein
gene:CC77DRAFT_1022808	4.06	18.443	1.95	0	0	DUF1749-domain-containing protein
gene:CC77DRAFT_1016872	12.759	35.084	1.183	0	0	RCC1/BLIP-II protein
gene:CC77DRAFT_445357	13.531	42.779	1.388	0	0	hydroxymethylglutaryl-CoA lyase
gene:CC77DRAFT_1038212	54.598	147.089	1.154	0	0	26S protease-like protein regulatory subunit 6B
gene:CC77DRAFT_1052509	6.108	18.934	1.341	0	0	hypothetical protein
gene:CC77DRAFT_1030479	82.85	235.112	1.23	0	0	26S proteasome non-ATPase regulatory subunit 4
gene:CC77DRAFT_1025271	2.644	10.069	1.669	0	0	PEBP-like protein
gene:CC77DRAFT_1021571	34.541	237.633	2.587	0	0	glycosyl transferase
gene:CC77DRAFT_935962	5.794	22.89	1.706	0	0	hypothetical protein
gene:CC77DRAFT_941203	3.107	9.788	1.337	0	0	major facilitator superfamily transporter
gene:CC77DRAFT_599773	1.289	4.686	1.606	0	0	hypothetical protein
gene:CC77DRAFT_949386	264.103	726.579	1.153	0	0	hypothetical protein
gene:CC77DRAFT_1027246	3.955	10.543	1.112	0	0	hypothetical protein
gene:CC77DRAFT_1064092	292.341	841.127	1.218	0	0	COX4-domain-containing protein
gene:CC77DRAFT_1026632	12.858	33.136	1.071	0	0	hypothetical protein
gene:CC77DRAFT_1094573	4.523	14.492	1.414	0	0	hypothetical protein
gene:CC77DRAFT_1021348	36.574	89.534	1.005	0	0	cytoskeletal adaptor protein saga
gene:CC77DRAFT_227269	15.937	78.004	2.07	0	0	mitochondrial carrier
gene:CC77DRAFT_1025215	23.104	68.778	1.266	0	0	hypothetical protein
gene:CC77DRAFT_286773	3.01	9.13	1.322	0	0	alpha/beta-hydrolase
gene:CC77DRAFT_1060888	3.494	20.043	2.278	0	0	hypothetical protein
gene:CC77DRAFT_791275	0.772	2.605	1.483	0	0	hypothetical protein
gene:CC77DRAFT_1056093	3.281	10.419	1.382	0	0	ferric-chelate reductase
gene:CC77DRAFT_1018094	66.886	195.44	1.279	0	0	integral membrane protein
gene:CC77DRAFT_166704	1.236	6.318	2.004	0	0	hypothetical protein
gene:CC77DRAFT_1076552	0.585	1.932	1.426	0	0	hypothetical protein
gene:CC77DRAFT_74173	9.465	26.933	1.237	0	0	hypothetical protein
gene:CC77DRAFT_1032488	13.567	59.187	1.783	0	0	hypothetical protein
gene:CC77DRAFT_1044522	0.486	1.591	1.425	0	0	MFS general substrate transporter
gene:CC77DRAFT_1022067	1.875	7.705	1.805	0	0	hypothetical protein
gene:CC77DRAFT_1057557	14.878	47.388	1.406	0	0	hypothetical protein
gene:CC77DRAFT_679366	0.145	0.647	1.855	0	0	cryptochrome-2
gene:CC77DRAFT_1020600	33.628	126.953	1.579	0	0	hypothetical protein
gene:CC77DRAFT_1045216	1.686	5.103	1.287	0	0	Zn-dependent exopeptidase
gene:CC77DRAFT_438758	180.727	462.713	1.049	0	0	cytochrome b5
gene:CC77DRAFT_1022460	2.176	7.138	1.391	0	0	hypothetical protein
gene:CC77DRAFT_949704	0.838	4.572	2.141	0	0	FAD-binding domain-containing protein
gene:CC77DRAFT_990484	5.033	14.828	1.293	0	0	hypothetical protein
gene:CC77DRAFT_1057398	13.981	65.897	1.975	0	0	acyl-CoA N-acyltransferase
gene:CC77DRAFT_510251	0.446	1.426	1.382	0	0	cytochrome P450
gene:CC77DRAFT_966321	1.705	6.332	1.646	0	0	FAD/NAD(P)-binding domain-containing protein
gene:CC77DRAFT_1026842	0.606	3.041	2.008	0	0	hypothetical protein
gene:CC77DRAFT_1062041	7.241	23.537	1.392	0	0	ABC1-domain-containing protein
gene:CC77DRAFT_436669	24.637	74.108	1.282	0	0	hypothetical protein
gene:CC77DRAFT_157727	18.859	70.427	1.564	0	0	hypothetical protein
gene:CC77DRAFT_589675	6.466	19.952	1.323	0	0	hypothetical protein
gene:CC77DRAFT_1034260	0.3	1.086	1.566	0	0	hypothetical protein
gene:CC77DRAFT_945739	10.621	45.109	1.744	0	0	FAD/NAD(P)-binding domain-containing protein
gene:CC77DRAFT_1057962	49.459	128.502	1.097	0	0	hypothetical protein
gene:CC77DRAFT_944758	370.586	934.969	1.048	0	0	hypothetical protein
gene:CC77DRAFT_1005643	58.72	272.42	1.864	0	0	DUF580-domain-containing protein
gene:CC77DRAFT_1029656	2.062	8.918	1.87	0	0	hypothetical protein
gene:CC77DRAFT_957613	4.971	13.314	1.14	0	0	acetyl-CoA synthetase-like protein
gene:CC77DRAFT_1046875	1.283	4.903	1.675	0	0	GroES-like protein
gene:CC77DRAFT_1026118	38.698	156.88	1.779	0	0	hypothetical protein
gene:CC77DRAFT_1018132	46.471	140.377	1.334	0	0	SecY protein
gene:CC77DRAFT_956146	3.126	22.735	2.547	0	0	cyclopentanone 1,2-monooxygenase
gene:CC77DRAFT_1018015	10.495	26.528	1.054	0	0	porphobilinogen deaminase
gene:CC77DRAFT_792814	0.313	1.393	1.826	0	0	hypothetical protein
gene:CC77DRAFT_1052613	0.527	2.956	2.091	0	0	hypothetical protein
gene:CC77DRAFT_1059251	17.167	42.582	1.024	0	0	NmrA-domain-containing protein
gene:CC77DRAFT_944241	13.767	46.354	1.485	0	0	longevity assurance proteins LAG1/LAC1
gene:CC77DRAFT_1013770	1.408	5.071	1.511	0	0	hypothetical protein
gene:CC77DRAFT_1060977	11.397	28.365	1.031	0	0	hypothetical protein
gene:CC77DRAFT_1022474	99.957	310.782	1.326	0	0	NADH-quinone oxidoreductase
gene:CC77DRAFT_1013212	11.614	53.155	1.851	0	0	catalase-domain-containing protein
gene:CC77DRAFT_1025801	4.244	12.49	1.262	0	0	medium-chain fatty acid ethyl ester synthase/esteras-like protein 1
gene:CC77DRAFT_975162	0.321	1.809	2.236	0	0	SGNH hydrolase
gene:CC77DRAFT_953011	27.109	108.56	1.766	0	0	hypothetical protein
gene:CC77DRAFT_922095	107.207	404.783	1.586	0	0	hypothetical protein
gene:CC77DRAFT_1023008	1.905	6.463	1.489	0	0	UDP-glucose 4-epimerase
gene:CC77DRAFT_1029265	4.504	21.297	2.013	0	0	hypothetical protein
gene:CC77DRAFT_1041272	0.738	2.614	1.498	0	0	hypothetical protein
gene:CC77DRAFT_649045	13.202	43.519	1.471	0	0	L-lactate dehydrogenase
gene:CC77DRAFT_228305	19.743	62.103	1.375	0	0	hypothetical protein
gene:CC77DRAFT_1024904	3.759	12.976	1.532	0	0	DNA glycosylase
gene:CC77DRAFT_1094389	80.387	203.842	1.059	0	0	NADH dehydrogenase, alpha subcomplex, subunit 6
gene:CC77DRAFT_1098523	3.553	10.578	1.303	0	0	hypothetical protein
gene:CC77DRAFT_1034657	8.467	23.646	1.2	0	0	hypothetical protein
gene:CC77DRAFT_1015869	33.743	105.524	1.319	0	0	alpha/beta-hydrolase
gene:CC77DRAFT_1035789	2.283	6.872	1.311	0	0	MFS general substrate transporter
gene:CC77DRAFT_1096288	6.898	25.832	1.662	0	0	NAD-dependent 15-hydroxyprostaglandin dehydrogenase
gene:CC77DRAFT_32844	7.837	33.317	1.775	0	0	NAD(P)-binding protein
gene:CC77DRAFT_1048811	2.247	8.347	1.646	0	0	phosphoglycerate mutase-like protein
gene:CC77DRAFT_1016659	11.254	29.842	1.128	0	0	S-adenosyl-L-methionine-dependent methyltransferase
gene:CC77DRAFT_742961	25.981	66.117	1.071	0	0	hypothetical protein
gene:CC77DRAFT_594018	1.965	6.735	1.474	0	0	hypothetical protein
gene:CC77DRAFT_1006809	0.107	0.435	1.699	0	0	hypothetical protein
gene:CC77DRAFT_983321	9.055	25.416	1.19	0	0	hypothetical protein
gene:CC77DRAFT_1015234	4.587	17.138	1.661	0	0	threonine dehydratase I
gene:CC77DRAFT_1015924	17.395	43.434	1.04	0	0	Metallo-dependent phosphatase
gene:CC77DRAFT_937297	11.224	37.388	1.48	0	0	transport protein particle component
gene:CC77DRAFT_939079	29.292	74.23	1.044	0	0	hypothetical protein
gene:CC77DRAFT_612223	0.23	1.165	2.029	0	0	major royal jelly protein
gene:CC77DRAFT_97610	0.561	2.339	1.762	0	0	hypothetical protein
gene:CC77DRAFT_1034744	9.393	30.632	1.378	0	0	hypothetical protein
gene:CC77DRAFT_1029959	13.388	38.38	1.225	0	0	mitochondrial carrier
gene:CC77DRAFT_1028011	3.961	15.045	1.587	0	0	endoglucanase E precursor
gene:CC77DRAFT_951376	1.433	5.079	1.527	0	0	hypothetical protein
gene:CC77DRAFT_1062021	96.187	245.987	1.077	0	0	NDUFA12-domain-containing protein
gene:CC77DRAFT_1057486	1.077	8.921	2.69	0	0	secreted glycosyl hydrolase
gene:CC77DRAFT_1019641	97.435	326.864	1.421	0	0	hypothetical protein
gene:CC77DRAFT_1019446	16.889	45.163	1.13	0	0	hypothetical protein
gene:CC77DRAFT_1022945	1.173	4.891	1.754	0	0	NAD(P)-binding protein
gene:CC77DRAFT_1097602	0.328	1.161	1.5	0	0	FAD-binding domain-containing protein
gene:CC77DRAFT_1077255	1.21	3.441	1.232	0	0	hypothetical protein
gene:CC77DRAFT_1023019	1.375	6.019	1.784	0	0	hypothetical protein
gene:CC77DRAFT_248717	0.522	1.903	1.566	0	0	hypothetical protein
gene:CC77DRAFT_1045152	1.443	13.525	2.874	0	0	hypothetical protein
gene:CC77DRAFT_330378	9.645	25.316	1.103	0	0	phenylalanyl-tRNA synthetase mitochondrial precursor
gene:CC77DRAFT_1010679	10.882	33.511	1.366	0	0	chitooligosaccharide deacetylase
gene:CC77DRAFT_312583	1.064	4.005	1.659	0	0	endoglucanase
gene:CC77DRAFT_975702	0.272	1.035	1.617	0	0	polygalacturonase precursor
gene:CC77DRAFT_305098	3.419	11.265	1.412	0	0	hypothetical protein
gene:CC77DRAFT_1020472	74.182	185.214	1.015	0	0	NADH-ubiquinone oxidoreductase
gene:CC77DRAFT_962462	0.465	1.614	1.475	0	0	cyanamide hydratase
gene:CC77DRAFT_318168	0.903	3.688	1.749	0	0	Metallo-hydrolase/oxidoreductase
gene:CC77DRAFT_1005946	0.971	4.471	1.848	0	0	hypothetical protein
gene:CC77DRAFT_371296	1.779	5.156	1.23	0	0	hypothetical protein
gene:CC77DRAFT_970023	7.442	25.08	1.488	0	0	NGG1p interacting factor 3
gene:CC77DRAFT_1019073	5.531	22.839	1.813	0	0	seven-hairpin glycosidase
gene:CC77DRAFT_901278	0.801	2.702	1.422	0	0	Thioesterase/thiol ester dehydrase-isomerase
gene:CC77DRAFT_749242	9.249	25.013	1.155	0	0	hypothetical protein
gene:CC77DRAFT_1015876	1.28	4.763	1.641	0	0	aromatic ring-opening dioxygenase family protein
gene:CC77DRAFT_1025393	7.479	22.8	1.348	0	0	hypothetical protein
gene:CC77DRAFT_991076	29.457	95.219	1.365	0	0	acyl-CoA dehydrogenase family member 11
gene:CC77DRAFT_927443	6.512	21.985	1.476	0	0	hypothetical protein
gene:CC77DRAFT_540512	46.958	342.597	2.484	0	0	hypothetical protein
gene:CC77DRAFT_1015977	1.259	3.598	1.231	0	0	4-coumaryl-CoA ligase
gene:CC77DRAFT_934949	10.139	34.37	1.474	0	0	hypothetical protein
gene:CC77DRAFT_968632	23.804	69.617	1.286	0	0	hypothetical protein
gene:CC77DRAFT_1021076	10.784	35.109	1.45	0	0	hypothetical protein
gene:CC77DRAFT_1022396	12.91	66.913	2.017	0	0	hypothetical protein
gene:CC77DRAFT_392622	2.988	11.365	1.679	0	0	homeobox-domain-containing protein
gene:CC77DRAFT_1015575	2.682	7.297	1.138	0	0	hypothetical protein
gene:CC77DRAFT_985819	62.152	199.075	1.349	0	0	hypothetical protein
gene:CC77DRAFT_976923	0.959	2.956	1.32	0	0	aldehyde dehydrogenase
gene:CC77DRAFT_973265	1.878	5.589	1.288	0	0	glutathione S-transferase
gene:CC77DRAFT_1018803	1.295	4.126	1.387	0	0	NAD(P)-binding protein
gene:CC77DRAFT_940106	2.968	8.425	1.216	0	0	alpha/beta-hydrolase
gene:CC77DRAFT_334469	3.253	11.886	1.546	0	0	hypothetical protein
gene:CC77DRAFT_669958	0.976	3.362	1.522	0	0	hypothetical protein
gene:CC77DRAFT_207352	0.926	3.583	1.628	0	0	hypothetical protein
gene:CC77DRAFT_1058679	15.994	54.079	1.428	0	0	general substrate transporter
gene:CC77DRAFT_1008562	110.559	278.435	1.031	0	0	RraA-like protein
gene:CC77DRAFT_933094	10.618	34.515	1.435	0	0	rubredoxin-NAD(+) reductase
gene:CC77DRAFT_955956	4.661	13.521	1.261	0	0	patatin-domain-containing protein
gene:CC77DRAFT_932908	33.954	92.819	1.176	0	0	hypothetical protein
gene:CC77DRAFT_983251	12.897	32.053	1.021	0	0	nagb/rpia/CoA transferase-like protein
gene:CC77DRAFT_964451	10.978	30.424	1.185	0	0	cardiolipin synthetase
gene:CC77DRAFT_1066226	1.505	4.774	1.365	0	0	MFS general substrate transporter
gene:CC77DRAFT_1025450	19.732	53.454	1.169	0	0	acyl-CoA N-acyltransferase
gene:CC77DRAFT_963664	4.883	12.28	1.037	0	0	aldo-keto reductase-like protein
gene:CC77DRAFT_953832	9.713	26.517	1.178	0	0	YIF1-domain-containing protein
gene:CC77DRAFT_244899	7.488	18.977	1.064	0	0	4-coumarate-CoA ligase-like protein
gene:CC77DRAFT_1020981	1.172	3.953	1.432	0	0	thioesterase family protein-like protein
gene:CC77DRAFT_1003776	19.611	49.601	1.05	0	0	ubiquinone biosynthesis protein coq4, mitochondrial
gene:CC77DRAFT_948691	224.531	752.552	1.41	0	0	hypothetical protein
gene:CC77DRAFT_573414	18.816	53.867	1.212	0	0	mitochondrial carrier
gene:CC77DRAFT_1025469	3.494	9.069	1.1	0	0	hypothetical protein
gene:CC77DRAFT_930092	0.776	2.896	1.642	0	0	aconitate hydratase
gene:CC77DRAFT_1054005	0.459	1.583	1.486	0	0	hypothetical protein
gene:CC77DRAFT_1016729	6.204	25.705	1.822	0	0	hypothetical protein
gene:CC77DRAFT_486034	35.91	98.792	1.194	0	0	Ribulose-phosphate 3-epimerase
gene:CC77DRAFT_27836	2.12	5.518	1.099	0	0	hypothetical protein
gene:CC77DRAFT_1019765	2.664	7.838	1.262	0	0	hypothetical protein
gene:CC77DRAFT_1062316	86.014	260.541	1.338	0	0	ARP2/3 complex, 21 kDa p21-Arc subunit
gene:CC77DRAFT_962684	30.612	99.413	1.405	0	0	hypothetical protein
gene:CC77DRAFT_1015389	14.761	36.648	1.005	0	0	hypothetical protein
gene:CC77DRAFT_711675	2.394	9.131	1.686	0	0	aromatic compound dioxygenase
gene:CC77DRAFT_1043763	15.859	42.541	1.146	0	0	hypothetical protein
gene:CC77DRAFT_1063105	325.92	1113.68	1.434	0	0	hypothetical protein
gene:CC77DRAFT_1061797	14.291	53.584	1.569	0	0	autophagy-related protein 22-1
gene:CC77DRAFT_1044813	182.393	676.815	1.546	0	0	1,3-beta-glucanosyltransferase gel3 precursor
gene:CC77DRAFT_1091826	7.249	21.63	1.318	0	0	bifunctional aspartokinase/homoserine dehydrogenase 1
gene:CC77DRAFT_1007436	3.335	12.236	1.574	0	0	hypothetical protein
gene:CC77DRAFT_923806	11.661	49.268	1.729	0	0	hypothetical protein
gene:CC77DRAFT_1017824	25.294	84.752	1.421	0	0	hypothetical protein
gene:CC77DRAFT_950966	35.916	180.181	1.99	0	0	4-hydroxyphenylpyruvate dioxygenase
gene:CC77DRAFT_1017317	0.906	3.275	1.599	0	0	ubiquitin carboxyl-terminal hydrolase 2
gene:CC77DRAFT_170927	2.8	9.036	1.412	0	0	MFS general substrate transporter
gene:CC77DRAFT_944180	4.269	16.748	1.696	0	0	hypothetical protein
gene:CC77DRAFT_436335	39.601	137.918	1.463	0	0	DUF1212-domain-containing protein
gene:CC77DRAFT_1044985	0.322	1.053	1.386	0	0	hypothetical protein
gene:CC77DRAFT_992760	1.408	6.917	1.933	0	0	oxidoreductase-like protein
gene:CC77DRAFT_1066934	4.178	42.498	2.944	0	0	hypothetical protein
gene:CC77DRAFT_1042016	10.044	36.982	1.647	0	0	hypothetical protein
gene:CC77DRAFT_1035448	6.546	23.096	1.57	0	0	hypothetical protein
gene:CC77DRAFT_1019990	25.597	70.16	1.142	0	0	mevalonate kinase
gene:CC77DRAFT_636933	72.872	256.561	1.573	0	0	Phosphoglucose isomerase
gene:CC77DRAFT_1039990	33.838	83.763	1.02	0	0	hypothetical protein
gene:CC77DRAFT_1040128	5.252	16.103	1.333	0	0	hypothetical protein
gene:CC77DRAFT_1023988	17.53	55.631	1.396	0	0	hypothetical protein
gene:CC77DRAFT_1067718	55.163	170.345	1.354	0	0	hypothetical protein
gene:CC77DRAFT_429080	3.452	9.877	1.242	0	0	hypothetical protein
gene:CC77DRAFT_221862	3.045	10.557	1.539	0	0	mitochondrial ATPase
gene:CC77DRAFT_1019239	0.315	1.513	1.925	0	0	hypothetical protein
gene:CC77DRAFT_735114	45.517	116.529	1.044	0	0	hypothetical protein
gene:CC77DRAFT_1026565	4.09	11.624	1.198	0	0	carnitinyl-CoA dehydratase
gene:CC77DRAFT_30868	0.198	0.843	1.76	0	0	hypothetical protein
gene:CC77DRAFT_1025869	0.472	1.629	1.462	0	0	glycoside hydrolase
gene:CC77DRAFT_1026694	0.454	1.709	1.645	0	0	hypothetical protein
gene:CC77DRAFT_1034023	6.459	40.838	2.299	0	0	hypothetical protein
gene:CC77DRAFT_54031	8.192	24.405	1.248	0	0	hypothetical protein
gene:CC77DRAFT_62378	12.16	51.756	1.864	0	0	DFP-domain-containing protein
gene:CC77DRAFT_1026453	27.029	88.84	1.434	0	0	hypothetical protein
gene:CC77DRAFT_1017441	14.463	36.451	1.046	0	0	Mn2+ homeostasis protein Per1
gene:CC77DRAFT_1057879	5.266	20.987	1.761	0	0	hypothetical protein
gene:CC77DRAFT_961852	5.882	16.314	1.188	0	0	hypothetical protein
gene:CC77DRAFT_947395	71.775	281.336	1.701	0	0	hypothetical protein
gene:CC77DRAFT_628634	6.713	27.675	1.706	0	0	hypothetical protein
gene:CC77DRAFT_1062535	3.384	12.443	1.551	0	0	hypothetical protein
gene:CC77DRAFT_987989	4.914	14.46	1.297	0	0	acid phosphatase/Vanadium-dependent haloperoxidase
gene:CC77DRAFT_1062761	8.383	36.439	1.791	0	0	hypothetical protein
gene:CC77DRAFT_1020881	0.644	2.121	1.428	0	0	hypothetical protein
gene:CC77DRAFT_134865	4.333	13.659	1.404	0	0	carbon-nitrogen hydrolase
gene:CC77DRAFT_1089938	3.418	10.976	1.411	0	0	monooxygenase
gene:CC77DRAFT_1062539	109.135	332.726	1.297	0	0	isocitrate dehydrogenase subunit 2 mitochondrial precursor
gene:CC77DRAFT_993115	9.419	26.732	1.186	0	0	hypothetical protein
gene:CC77DRAFT_794498	2.027	6.946	1.448	0	0	hypothetical protein
gene:CC77DRAFT_946633	14.611	36.704	1.017	0	0	hypothetical protein
gene:CC77DRAFT_1069709	0.189	0.762	1.7	0	0	hypothetical protein
gene:CC77DRAFT_965105	1.743	5.621	1.439	0	0	hypothetical protein
gene:CC77DRAFT_1063234	3.912	13.623	1.55	0	0	hypothetical protein
gene:CC77DRAFT_948719	3.556	12.01	1.495	0	0	hypothetical protein
gene:CC77DRAFT_987650	50.966	147.429	1.272	0	0	6,7-dimethyl-8-ribityllumazine synthase
gene:CC77DRAFT_1020166	36.454	95.727	1.124	0	0	acyltransferase-domain-containing protein
gene:CC77DRAFT_960056	5.027	12.925	1.084	0	0	prolyl-tRNA synthetase
gene:CC77DRAFT_1073764	5.704	17.096	1.331	0	0	serine/threonine-protein phosphatase 2A activator 1
gene:CC77DRAFT_165481	2.203	9.593	1.769	0	0	hypothetical protein
gene:CC77DRAFT_933602	4.168	14.879	1.596	0	0	hypothetical protein
gene:CC77DRAFT_576747	0.374	1.422	1.594	0	0	hypothetical protein
gene:CC77DRAFT_1023625	7.368	30.495	1.778	0	0	hypothetical protein
gene:CC77DRAFT_1047368	4.059	13.984	1.544	0	0	hypothetical protein
gene:CC77DRAFT_1019398	0.621	2.82	1.953	0	0	glycoside hydrolase family 79 protein
gene:CC77DRAFT_1022736	8.205	25.72	1.394	0	0	Zn-dependent exopeptidase
gene:CC77DRAFT_903196	19.912	50.963	1.047	0	0	hypothetical protein
gene:CC77DRAFT_980808	7.048	21.868	1.384	0	0	WD40 repeat-like protein
gene:CC77DRAFT_728315	16.423	45.745	1.193	0	0	lanosterol synthase
gene:CC77DRAFT_938361	1.32	4.248	1.431	0	0	hypothetical protein
gene:CC77DRAFT_529712	6.525	30.523	1.965	0	0	taurine catabolism dioxygenase TauD
gene:CC77DRAFT_908109	3.038	9.28	1.316	0	0	galactose-binding like protein
gene:CC77DRAFT_411192	1.731	4.871	1.188	0	0	hypothetical protein
gene:CC77DRAFT_1032272	1.224	3.893	1.354	0	0	alpha/beta-hydrolase
gene:CC77DRAFT_1059609	0.824	2.678	1.442	0	0	hypothetical protein
gene:CC77DRAFT_990202	1.228	3.099	1.052	0	0	hypothetical protein
gene:CC77DRAFT_363853	70.138	215.649	1.317	0	0	hypothetical protein
gene:CC77DRAFT_103316	0.411	1.496	1.53	0	0	hypothetical protein
gene:CC77DRAFT_1050567	4.54	12.205	1.124	0	0	general substrate transporter
gene:CC77DRAFT_618108	5.563	17.06	1.342	0	0	trimethylguanosine synthase
gene:CC77DRAFT_941079	26.763	75.633	1.234	0	0	chorismate mutase
gene:CC77DRAFT_1012925	1.218	3.357	1.19	0	0	hypothetical protein
gene:CC77DRAFT_1017263	11.144	33.934	1.346	0	0	hypothetical protein
gene:CC77DRAFT_980112	0.305	1.353	1.879	0	0	polysaccharide lyase-like protein family 4
gene:CC77DRAFT_961963	21.568	63.744	1.308	0	0	clathrin adaptor, mu subunit
gene:CC77DRAFT_1065216	2.659	25.42	2.857	0	0	FAD binding domain-containing protein
gene:CC77DRAFT_981042	66.336	201.05	1.348	0	0	vacuolar ATP synthase
gene:CC77DRAFT_1027882	21.834	55.452	1.074	0	0	hypothetical protein
gene:CC77DRAFT_1046803	6.741	21.533	1.387	0	0	aldehyde dehydrogenase
gene:CC77DRAFT_402917	0.545	1.836	1.412	0	0	FAD/FMN-containing isoamyl alcohol oxidase-like protein MreA
gene:CC77DRAFT_1013711	4.396	13.903	1.399	0	0	hypothetical protein
gene:CC77DRAFT_1021766	34.692	97.248	1.228	0	0	hypothetical protein
gene:CC77DRAFT_1016354	3.041	12.153	1.776	0	0	Dor1-like family protein-like protein
gene:CC77DRAFT_931732	48.804	140.786	1.274	0	0	hypothetical protein
gene:CC77DRAFT_1063719	1.379	4.809	1.53	0	0	hypothetical protein
gene:CC77DRAFT_979307	2.447	10.703	1.913	0	0	hypothetical protein
gene:CC77DRAFT_54883	3.466	9.796	1.237	0	0	hypothetical protein
gene:CC77DRAFT_532938	5.787	15.849	1.193	0	0	PigN-domain-containing protein
gene:CC77DRAFT_1062336	1.138	4.017	1.556	0	0	hypothetical protein
gene:CC77DRAFT_1034817	6.381	16.392	1.091	0	0	hypothetical protein
gene:CC77DRAFT_1059673	1.219	3.55	1.268	0	0	hypothetical protein
gene:CC77DRAFT_930906	0.693	3.462	2.104	0	0	acetyl-CoA synthetase-like protein
gene:CC77DRAFT_1023456	45.034	137.946	1.348	0	0	alcohol dehydrogenase
gene:CC77DRAFT_1038717	0.794	7.488	2.912	0	0	taurine catabolism dioxygenase
gene:CC77DRAFT_1022796	14.006	49.28	1.576	0	0	NAD(P)-binding protein
gene:CC77DRAFT_1033693	8.631	23.836	1.202	0	0	NAD(P)-binding protein
gene:CC77DRAFT_1037159	1.615	5.249	1.446	0	0	Nucleotidyltransferase
gene:CC77DRAFT_1091966	7.255	23.604	1.431	0	0	glutamyl-tRNA amidotransferas-like protein
gene:CC77DRAFT_1016675	6.796	18.128	1.136	0	0	hypothetical protein
gene:CC77DRAFT_1025053	167.618	452.986	1.122	0	0	hypothetical protein
gene:CC77DRAFT_1064677	6.754	17.161	1.062	0	0	catalase-domain-containing protein
gene:CC77DRAFT_1025076	101.884	306.26	1.326	0	0	BAP31 domain-containing protein
gene:CC77DRAFT_927108	16.743	57.161	1.534	0	0	HIT-like protein
gene:CC77DRAFT_934023	3.723	9.406	1.057	0	0	hypothetical protein
gene:CC77DRAFT_1066229	27.947	76.738	1.185	0	0	hypothetical protein
gene:CC77DRAFT_9972	0.488	2.296	1.982	0	0	NAD(P)-binding protein
gene:CC77DRAFT_956206	24.682	66.894	1.148	0	0	hypothetical protein
gene:CC77DRAFT_800888	14.963	39.944	1.15	0	0	histidine biosynthesis trifunctional protein
gene:CC77DRAFT_698273	7.728	25.117	1.455	0	0	PIN domain-like protein
gene:CC77DRAFT_9341	11.886	31.746	1.145	0	0	ANTH-domain-containing protein
gene:CC77DRAFT_1043464	9.299	24.41	1.119	0	0	acyl-coenzyme A thioesteras-like protein 13
gene:CC77DRAFT_1010762	16.528	40.659	1.017	0	0	hypothetical protein
gene:CC77DRAFT_1023412	73.567	217.012	1.31	0	0	cyclophilin 1 long isoform
gene:CC77DRAFT_1033552	11.388	31.868	1.219	0	0	hypothetical protein
gene:CC77DRAFT_1018320	10.725	27.742	1.1	0	0	Translin
gene:CC77DRAFT_1022675	19.535	50.739	1.059	0	0	Molybdopterin binding protein
gene:CC77DRAFT_1095277	0.254	0.869	1.458	0	0	hypothetical protein
gene:CC77DRAFT_1020568	2.171	9.614	1.849	0	0	hypothetical protein
gene:CC77DRAFT_1092351	5.592	20.136	1.521	0	0	hypothetical protein
gene:CC77DRAFT_861258	32.704	102.152	1.397	0	0	S-adenosyl-L-methionine-dependent methyltransferase
gene:CC77DRAFT_1020559	9.272	25.526	1.197	0	0	class I glutamine amidotransferase-like protein
gene:CC77DRAFT_132578	2.133	9.252	1.833	0	0	zinc finger protein OZF
gene:CC77DRAFT_1053084	570.237	1426.2	1.043	0	0	hypothetical protein
gene:CC77DRAFT_945186	6.464	33.34	2.096	0	0	S-adenosyl-L-methionine-dependent methyltransferase
gene:CC77DRAFT_1019486	12.993	33.619	1.087	0	0	UPF0287-domain-containing protein
gene:CC77DRAFT_967472	0.432	1.618	1.651	0	0	hypothetical protein
gene:CC77DRAFT_1019180	12.355	38.199	1.297	0	0	cutinase transcription factor 1 alpha
gene:CC77DRAFT_1036126	2.886	8.141	1.209	0	0	hypothetical protein
gene:CC77DRAFT_983533	7.514	19.553	1.066	0	0	S-adenosyl-L-methionine-dependent methyltransferase
gene:CC77DRAFT_1018183	10.549	27.655	1.104	0	0	pyruvate decarboxylase
gene:CC77DRAFT_1060480	17.572	63.13	1.527	0	0	hypothetical protein
gene:CC77DRAFT_574157	45.672	137.671	1.297	0	0	hypothetical protein
gene:CC77DRAFT_166663	0.289	1.013	1.506	0	0	hypothetical protein
gene:CC77DRAFT_1006863	23.915	67.372	1.228	0	0	hypothetical protein
gene:CC77DRAFT_932532	2.356	8.708	1.644	0	0	Clavaminate synthase-like protein
gene:CC77DRAFT_1065014	1.243	3.989	1.434	0	0	hypothetical protein
gene:CC77DRAFT_55878	9.313	28.487	1.299	0	0	Zip-domain-containing protein
gene:CC77DRAFT_950947	9.392	23.981	1.083	0	0	glucosidase I
gene:CC77DRAFT_840448	64.432	164.997	1.044	0	0	aldolase
gene:CC77DRAFT_1026342	20.85	50.495	1.003	0	0	coatomer subunit beta
gene:CC77DRAFT_1023543	1.915	5.046	1.08	0	0	hypothetical protein
gene:CC77DRAFT_1023860	2.991	9.319	1.383	0	0	cytochrome P450
gene:CC77DRAFT_1023026	33.585	93.518	1.18	0	0	mannose 6-phosphate receptor domain-containing protein
gene:CC77DRAFT_1019747	12.715	33.846	1.15	0	0	hypothetical protein
gene:CC77DRAFT_632411	23.833	66.576	1.187	0	0	NAD(P)-binding protein
gene:CC77DRAFT_1019802	2.699	7.256	1.15	0	0	hypothetical protein
gene:CC77DRAFT_1063324	46.677	121.465	1.115	0	0	hypothetical protein
gene:CC77DRAFT_978529	1.371	4.344	1.362	0	0	MFS general substrate transporter
gene:CC77DRAFT_239621	2.106	5.419	1.054	0	0	hypothetical protein
gene:CC77DRAFT_1005632	0.661	3	1.834	0	0	MFS multidrug transporter-like protein
gene:CC77DRAFT_1093100	24.706	65.152	1.138	0	0	glutamyl-tRNA synthetase
gene:CC77DRAFT_1021304	19.424	51.626	1.089	0	0	hypothetical protein
gene:CC77DRAFT_428484	26.017	72.467	1.17	0	0	UROD/MetE-like protein
gene:CC77DRAFT_518853	1.597	5.128	1.436	0	0	lactose permease
gene:CC77DRAFT_584027	60.805	244.121	1.784	0	0	Triosephosphate isomerase
gene:CC77DRAFT_1059661	77.526	355.623	1.836	0	0	ABC-type Fe3+ transport system
gene:CC77DRAFT_1056537	33.497	96.282	1.262	0	0	retromer complex subunit Vps17
gene:CC77DRAFT_943977	13.463	44.37	1.46	0	0	hypothetical protein
gene:CC77DRAFT_1035048	4.286	16.884	1.754	0	0	3-phytase A precursor
gene:CC77DRAFT_156361	3.981	14.482	1.543	0	0	hypothetical protein
gene:CC77DRAFT_1021907	110.515	379.821	1.539	0	0	copper/zinc binding superoxide dismutase
gene:CC77DRAFT_53440	2.218	6.686	1.32	0	0	hypothetical protein
gene:CC77DRAFT_979143	5.893	14.335	1.006	0	0	hypothetical protein
gene:CC77DRAFT_1018069	2.091	6.643	1.413	0	0	hypothetical protein
gene:CC77DRAFT_335580	30.676	91.202	1.248	0	0	DUF1674-domain-containing protein
gene:CC77DRAFT_1023838	1.241	3.797	1.297	0	0	hypothetical protein
gene:CC77DRAFT_958271	16.305	51.751	1.362	0	0	3-hydroxyisobutyryl-CoA hydrolase mitochondrial precursor
gene:CC77DRAFT_1080602	20.086	55.273	1.17	0	0	hypothetical protein
gene:CC77DRAFT_1013240	17.808	46.284	1.114	0	0	DUF1479-domain-containing protein
gene:CC77DRAFT_1016988	9.843	25.811	1.129	0	0	leukotriene A-4 hydrolase
gene:CC77DRAFT_971056	1.634	5.27	1.445	0	0	hypothetical protein
gene:CC77DRAFT_1003971	18.617	46.256	1.041	0	0	Translin
gene:CC77DRAFT_993611	0.444	1.663	1.56	0	0	hypothetical protein
gene:CC77DRAFT_1062335	0.852	2.56	1.269	0	0	hypothetical protein
gene:CC77DRAFT_1022326	18.237	46.415	1.031	0	0	hypothetical protein
gene:CC77DRAFT_938770	72.707	342.407	1.867	0	0	concanavalin A-like lectin/glucanase
gene:CC77DRAFT_1008063	8.017	22.309	1.19	0	0	hypothetical protein
gene:CC77DRAFT_1008148	37.689	100.838	1.16	0	0	uroporphyrinogen decarboxylase
gene:CC77DRAFT_1020634	16.763	45.879	1.196	0	0	adenine nucleotide alpha hydrolases-like protein
gene:CC77DRAFT_1038432	7.582	29.466	1.741	0	0	glucosidase 2 subunit beta precursor
gene:CC77DRAFT_1004915	3.228	9.375	1.237	0	0	cytochrome P450
gene:CC77DRAFT_1054267	1.284	3.322	1.091	0	0	galactan 1,3-beta-galactosidase
gene:CC77DRAFT_993372	6.539	19.218	1.289	0	0	stress responsive A/B barrel domain-containing protein
gene:CC77DRAFT_1061131	10.475	34.851	1.492	0	0	cysteine proteinase
gene:CC77DRAFT_947496	24.005	74.308	1.382	0	0	ran-binding protein
gene:CC77DRAFT_950549	0.922	2.916	1.375	0	0	cytochrome P450
gene:CC77DRAFT_503505	0.439	1.239	1.191	0	0	hypothetical protein
gene:CC77DRAFT_932815	0.365	1.75	1.919	0	0	hypothetical protein
gene:CC77DRAFT_983675	1.378	5.16	1.662	0	0	WD40 repeat-like protein
gene:CC77DRAFT_1016608	11.284	28.088	1.035	0	0	hypothetical protein
gene:CC77DRAFT_931418	10.996	28.428	1.088	0	0	cyclin-dependent protein kinase-like protein Ssn3
gene:CC77DRAFT_1018851	0.683	2.398	1.498	0	0	acyl-CoA N-acyltransferase
gene:CC77DRAFT_1060286	15.912	43.905	1.203	0	0	hypothetical protein
gene:CC77DRAFT_1054947	24.348	69.91	1.201	0	0	alpha-1,2 mannosyltransferase KTR1
gene:CC77DRAFT_374319	4.64	13.097	1.193	0	0	acyltransferase-domain-containing protein
gene:CC77DRAFT_801271	4.214	11.786	1.207	0	0	hypothetical protein
gene:CC77DRAFT_902667	168.993	449.638	1.099	0	0	hypothetical protein
gene:CC77DRAFT_1014276	3.386	8.686	1.06	0	0	hypothetical protein
gene:CC77DRAFT_940733	77.733	226.251	1.221	0	0	DAO-domain-containing protein
gene:CC77DRAFT_993239	3.011	8.735	1.213	0	0	beta-lactamase/transpeptidase-like protein
gene:CC77DRAFT_1002833	1.134	3.083	1.172	0	0	putative pantothenate transporter
gene:CC77DRAFT_306339	32.151	92.58	1.268	0	0	hypothetical protein
gene:CC77DRAFT_646012	2.699	9.117	1.514	0	0	quinate permease
gene:CC77DRAFT_1024414	46.118	118.986	1.101	0	0	DUF962-domain-containing protein
gene:CC77DRAFT_1051759	0.73	2.404	1.427	0	0	hypothetical protein
gene:CC77DRAFT_969969	1.924	7.777	1.675	0	0	putative malate/L-lactate dehydrogenase
gene:CC77DRAFT_502886	1.868	5.709	1.366	0	0	hypothetical protein
gene:CC77DRAFT_1051469	0.814	2.503	1.309	0	0	hypothetical protein
gene:CC77DRAFT_545064	20.635	52.98	1.042	0	0	hypothetical protein
gene:CC77DRAFT_928427	6.108	18.984	1.342	0	0	trehalose
gene:CC77DRAFT_1026355	0.616	1.621	1.086	0	0	FAD-binding domain-containing protein
gene:CC77DRAFT_198968	5.631	15.626	1.162	0	0	hypothetical protein
gene:CC77DRAFT_676903	180.288	658.047	1.526	0	0	hypothetical protein
gene:CC77DRAFT_935786	1.827	5.713	1.322	0	0	vi polysaccharide biosynthesis protein vipA/tviB
gene:CC77DRAFT_1033988	35.103	95.855	1.194	0	0	alpha/beta-hydrolase
gene:CC77DRAFT_1042856	6.54	18.181	1.198	0	0	hypothetical protein
gene:CC77DRAFT_227552	8.632	22.922	1.144	0	0	aldolase
gene:CC77DRAFT_265815	42.725	116.561	1.182	0	0	hypothetical protein
gene:CC77DRAFT_977707	4.08	11.776	1.273	0	0	hypothetical protein
gene:CC77DRAFT_1043784	81.765	207.133	1.029	0	0	hypothetical protein
gene:CC77DRAFT_317469	1.575	4.145	1.131	0	0	hypothetical protein
gene:CC77DRAFT_1015743	4.358	11.373	1.061	0	0	putative glucosyl/glucuronosyl transferase
gene:CC77DRAFT_1024212	8.338	21.015	1.068	0	0	hypothetical protein
gene:CC77DRAFT_536502	1.512	4.817	1.342	0	0	hypothetical protein
gene:CC77DRAFT_212936	0.391	1.353	1.542	0	0	hypothetical protein
gene:CC77DRAFT_1037792	26.79	70.958	1.112	0	0	dienelactone hydrolase-like protein
gene:CC77DRAFT_45975	1.458	3.692	1.049	0	0	hypothetical protein
gene:CC77DRAFT_1073391	18.306	46.326	1.075	0	0	PABP-dependent poly(A) nuclease 3
gene:CC77DRAFT_1015136	28.959	84.599	1.222	0	0	SUR7-domain-containing protein
gene:CC77DRAFT_1032980	14.952	128.018	2.724	0	0	general substrate transporter
gene:CC77DRAFT_1026305	25.96	78.209	1.343	0	0	hypothetical protein
gene:CC77DRAFT_931943	11.806	36.304	1.378	0	0	dipeptidyl-peptidase III
gene:CC77DRAFT_1020722	10.807	31.058	1.269	0	0	MFS general substrate transporter
gene:CC77DRAFT_1022647	2.687	8.023	1.289	0	0	inositol monophosphatase
gene:CC77DRAFT_1015314	1.566	5.573	1.573	0	0	hypothetical protein
gene:CC77DRAFT_1062499	1.629	5.365	1.477	0	0	DNA glycosylase
gene:CC77DRAFT_866284	5.729	20.974	1.647	0	0	hypothetical protein
gene:CC77DRAFT_943220	434.695	3076.78	2.434	0	0	D-xylulose 5-phosphate/D-fructose 6-phosphate phosphoketolase
gene:CC77DRAFT_1095157	9.127	29.312	1.437	0	0	alcohol oxidase
gene:CC77DRAFT_119389	0.521	1.649	1.331	0	0	hypothetical protein
gene:CC77DRAFT_624538	3.075	8.581	1.201	0	0	hypothetical protein
gene:CC77DRAFT_953707	13.011	38.53	1.323	0	0	cytochrome P450 monooxygenase-like protein
gene:CC77DRAFT_383085	23.489	57.029	1.008	0	0	Redoxin
gene:CC77DRAFT_403173	23.357	61.112	1.096	0	0	hypothetical protein
gene:CC77DRAFT_1024428	11.612	45.086	1.637	0	0	YjeF domain-containing protein
gene:CC77DRAFT_926886	1.409	6.925	2.096	0	0	MFS general substrate transporter
gene:CC77DRAFT_932196	0.986	3.761	1.662	0	0	multicopper oxidase
gene:CC77DRAFT_1016116	31.371	91.768	1.301	0	0	hypothetical protein
gene:CC77DRAFT_1063371	2.422	7.49	1.306	0	0	soluble epoxide hydrolase
gene:CC77DRAFT_1092487	49.089	124.181	1.072	0	0	hypothetical protein
gene:CC77DRAFT_1003962	28.264	68.875	1.018	0	0	S-formylglutathione hydrol
gene:CC77DRAFT_1020050	65.02	192.936	1.274	0	0	hypothetical protein
gene:CC77DRAFT_519338	1.611	5.265	1.47	0	0	hypothetical protein
gene:CC77DRAFT_1017762	11.357	28.825	1.07	0	0	hypothetical protein
gene:CC77DRAFT_1092772	6.429	19.765	1.289	0	0	hypothetical protein
gene:CC77DRAFT_1036704	0.659	2.631	1.754	0	0	glycoside hydrolase
gene:CC77DRAFT_746079	0.643	1.791	1.173	0	0	glycoside hydrolase family 3 protein
gene:CC77DRAFT_1098607	2.897	10.943	1.567	0	0	cytochrome P450 3A17
gene:CC77DRAFT_1001916	23.927	71.827	1.338	0	0	26S proteasome-like protein regulatory subunit
gene:CC77DRAFT_927993	11.327	33.768	1.326	0	0	zincin
gene:CC77DRAFT_1016356	2.483	6.527	1.11	0	0	4-carboxymuconolactone decarboxylase
gene:CC77DRAFT_1021950	1	3.089	1.323	0	0	hypothetical protein
gene:CC77DRAFT_598626	7.448	23.543	1.427	0	0	mitochondrial Rho GTPase 1
gene:CC77DRAFT_926336	0.495	1.79	1.512	0	0	hypothetical protein
gene:CC77DRAFT_1030626	0.376	1.835	1.915	0	0	glycoside hydrolase
gene:CC77DRAFT_386758	1.821	6.385	1.487	0	0	hypothetical protein
gene:CC77DRAFT_976603	4.423	10.95	1.036	0	0	carbon-nitrogen hydrolase
gene:CC77DRAFT_1025158	1.916	4.988	1.1	0	0	hypothetical protein
gene:CC77DRAFT_1083497	0.168	0.623	1.55	0	0	glycoside hydrolase
gene:CC77DRAFT_1024259	10.385	30.716	1.265	0	0	hypothetical protein
gene:CC77DRAFT_198970	5.615	14.149	1.069	0	0	RTA1 like protein
gene:CC77DRAFT_213675	0.488	1.792	1.524	0	0	hypothetical protein
gene:CC77DRAFT_929395	5.819	17.434	1.287	0	0	hypothetical protein
gene:CC77DRAFT_940672	11.439	31.162	1.191	0	0	ornithine carbamoyltransferase
gene:CC77DRAFT_1017492	25.697	68.67	1.161	0	0	Coatomer, beta' subunit
gene:CC77DRAFT_961352	0.778	2.111	1.165	0	0.001	hypothetical protein
gene:CC77DRAFT_940422	0.413	1.36	1.447	0	0.001	cytochrome P450
gene:CC77DRAFT_1058271	21.739	56.77	1.121	0	0.001	hypothetical protein
gene:CC77DRAFT_1061011	2.644	6.768	1.059	0	0.001	GroES-like protein
gene:CC77DRAFT_962674	17.185	48.513	1.249	0	0.001	5'-nucleotidase-like protein
gene:CC77DRAFT_1042173	0.528	1.604	1.323	0	0.001	hypothetical protein
gene:CC77DRAFT_135867	4.061	10.433	1.06	0	0.001	hypothetical protein
gene:CC77DRAFT_990455	20.346	98.082	1.918	0	0.001	hypothetical protein
gene:CC77DRAFT_455455	2.984	8.355	1.214	0	0.001	hypothetical protein
gene:CC77DRAFT_945252	12.024	30.691	1.09	0	0.001	galactose oxidase
gene:CC77DRAFT_1016723	8.382	23.652	1.249	0	0.001	hypothetical protein
gene:CC77DRAFT_518671	0.865	2.49	1.225	0	0.001	hypothetical protein
gene:CC77DRAFT_1089740	16.467	43.393	1.09	0	0.001	complex I intermediate-associated protein 30, mitochondrial precursor
gene:CC77DRAFT_1008420	4.337	10.584	1.008	0	0.001	hypothetical protein
gene:CC77DRAFT_929874	10.513	33.919	1.446	0	0.001	hypothetical protein
gene:CC77DRAFT_331760	1.726	4.441	1.075	0	0.001	FAD/NAD(P)-binding domain-containing protein
gene:CC77DRAFT_1025328	71.323	211.21	1.239	0	0.001	succinate dehydrogenase flavo protein subunit mitochondrial precursor
gene:CC77DRAFT_548898	1.095	3.443	1.413	0	0.001	hypothetical protein
gene:CC77DRAFT_957282	10.924	29.085	1.152	0	0.001	hypothetical protein
gene:CC77DRAFT_979442	0.681	3.268	1.921	0	0.001	hypothetical protein
gene:CC77DRAFT_978808	67.446	221.406	1.38	0	0.001	mitochondrial carrier
gene:CC77DRAFT_949345	4.285	10.671	1.048	0	0.001	hypothetical protein
gene:CC77DRAFT_1067466	30.314	119.252	1.633	0	0.001	high affinity glucose transporter ght1
gene:CC77DRAFT_1020789	6.775	19.43	1.275	0	0.001	L-lactate dehydrogenase
gene:CC77DRAFT_947454	4.418	14.148	1.377	0	0.001	hypothetical protein
gene:CC77DRAFT_1031665	9.561	28.144	1.245	0	0.001	arsenate resistance ArsH
gene:CC77DRAFT_925768	3.162	9.863	1.311	0	0.001	Aldo/keto reductase
gene:CC77DRAFT_1024192	4.581	11.158	1.004	0	0.001	hypothetical protein
gene:CC77DRAFT_1023855	0.416	1.687	1.661	0	0.001	hypothetical protein
gene:CC77DRAFT_1004329	323.702	1055.11	1.455	0	0.001	opsin-1
gene:CC77DRAFT_929381	7.511	32.959	1.858	0	0.001	hypothetical protein
gene:CC77DRAFT_585527	23.124	64.578	1.224	0	0.001	sensor protein rcsC
gene:CC77DRAFT_1021904	16.927	50.68	1.291	0	0.001	NADH-cytochrome b5 reductase 3
gene:CC77DRAFT_950518	55.921	142.239	1.087	0	0.001	Arp2/3 complex 16 kDa subunit ARPC5
gene:CC77DRAFT_985840	0.358	1.257	1.527	0	0.001	chitin deacetylase 1
gene:CC77DRAFT_1004088	14.937	47.23	1.399	0	0.001	hypothetical protein
gene:CC77DRAFT_955807	17.856	55.821	1.403	0	0.001	TIP41-domain-containing protein
gene:CC77DRAFT_936654	2.368	6.128	1.103	0	0.001	hypothetical protein
gene:CC77DRAFT_938152	0.895	2.923	1.424	0	0.001	aquaporin
gene:CC77DRAFT_951750	2.989	8.842	1.309	0	0.001	DNase I-like protein
gene:CC77DRAFT_318167	1.434	3.838	1.133	0	0.001	alcohol dehydrogenase-like protein
gene:CC77DRAFT_1022457	26.857	70.118	1.063	0	0.001	hypothetical protein
gene:CC77DRAFT_334470	0.441	1.548	1.575	0	0.001	Aldo/keto reductase
gene:CC77DRAFT_712264	0.565	1.422	1.036	0	0.001	hypothetical protein
gene:CC77DRAFT_558817	2.651	9.984	1.624	0	0.001	pisatin demethylase
gene:CC77DRAFT_1096584	1.041	5.302	1.963	0	0.001	FAD/NAD(P)-binding domain-containing protein
gene:CC77DRAFT_331045	50.718	134.358	1.137	0	0.001	acetate--CoA ligase
gene:CC77DRAFT_959078	1.902	5.078	1.135	0	0.001	mandelate racemase/muconate lactonizing protein-like protein
gene:CC77DRAFT_1028213	17.831	44.469	1.041	0	0.001	hypothetical protein
gene:CC77DRAFT_8187	0.559	2.088	1.66	0	0.001	Rhamnogalacturonase B
gene:CC77DRAFT_1043019	22.089	62.438	1.168	0	0.001	fatty acid/sphingolipid desaturase
gene:CC77DRAFT_1016193	15.735	43.616	1.224	0	0.001	urease accessory protein ureG
gene:CC77DRAFT_635632	59.253	153.36	1.049	0	0.001	UPF0187-domain-containing protein
gene:CC77DRAFT_1093779	6.516	17.486	1.168	0	0.001	hypothetical protein
gene:CC77DRAFT_1046714	64.623	170.319	1.139	0	0.001	vacuolar ATP synthase subunit E
gene:CC77DRAFT_934060	1.971	5.242	1.124	0	0.001	hypothetical protein
gene:CC77DRAFT_1037025	12.095	33.153	1.126	0	0.001	DEAD-domain-containing protein
gene:CC77DRAFT_990043	1.08	3.094	1.2	0	0.001	DNA glycosylase
gene:CC77DRAFT_119368	41.436	117.468	1.167	0	0.001	hypothetical protein
gene:CC77DRAFT_1056907	21.127	67	1.327	0	0.001	hypothetical protein
gene:CC77DRAFT_213884	24.363	82.175	1.415	0	0.001	MFS general substrate transporter
gene:CC77DRAFT_105772	1.863	6.053	1.464	0	0.001	hypothetical protein
gene:CC77DRAFT_304132	0.648	1.889	1.261	0	0.001	hypothetical protein
gene:CC77DRAFT_1015755	40.883	107.819	1.131	0	0.001	ArfGap-domain-containing protein
gene:CC77DRAFT_972171	7.165	19.207	1.168	0	0.001	hypothetical protein
gene:CC77DRAFT_1059460	33.289	86.376	1.119	0	0.001	TOM13-domain-containing protein
gene:CC77DRAFT_968030	0.151	0.532	1.488	0	0.001	glycoside hydrolase
gene:CC77DRAFT_1063664	8.906	22.637	1.083	0	0.001	DNA replication complex GINS protein-like protein psf2
gene:CC77DRAFT_931907	4.667	12.81	1.13	0	0.001	exoglucanase-like protein 1 precursor
gene:CC77DRAFT_1056928	0.299	0.888	1.263	0	0.001	hypothetical protein
gene:CC77DRAFT_800183	1.161	5.064	1.81	0	0.001	NAD(P)-binding protein
gene:CC77DRAFT_1025239	2.938	7.947	1.182	0	0.001	cytochrome P450 monooxygenase-like protein
gene:CC77DRAFT_1048297	0.207	0.725	1.519	0	0.001	hypothetical protein
gene:CC77DRAFT_940025	1.758	4.843	1.203	0	0.001	hypothetical protein
gene:CC77DRAFT_1058054	15.339	38.787	1.047	0	0.001	hypothetical protein
gene:CC77DRAFT_1097969	71.746	181.539	1.076	0	0.001	hypothetical protein
gene:CC77DRAFT_1003426	0.569	2.065	1.526	0	0.001	subtilisin-like serine protease PR1C
gene:CC77DRAFT_1054410	2.438	6.297	1.108	0	0.001	MFS general substrate transporter
gene:CC77DRAFT_1019268	22.837	126.153	2.162	0	0.001	aldehyde dehydrogenase
gene:CC77DRAFT_1057153	1.64	4.137	1.021	0	0.001	alkaline phosphatase-like protein
gene:CC77DRAFT_1052206	2.222	6.359	1.222	0	0.001	hypothetical protein
gene:CC77DRAFT_1030483	22.988	63.352	1.208	0	0.001	hypothetical protein
gene:CC77DRAFT_998481	2.843	7.09	1.048	0	0.001	MFS general substrate transporter
gene:CC77DRAFT_981232	4.529	14.494	1.421	0	0.001	cystathionine gamma-synthase
gene:CC77DRAFT_950732	2.677	6.686	1.014	0	0.001	Ketosamine-3-kinase
gene:CC77DRAFT_1024874	100.878	318.31	1.333	0	0.001	FAS1 domain-containing protein
gene:CC77DRAFT_996854	0.562	2.092	1.623	0	0.001	hypothetical protein
gene:CC77DRAFT_1067465	4.506	12.081	1.131	0	0.001	hypothetical protein
gene:CC77DRAFT_924621	5.323	19.184	1.63	0	0.001	hypothetical protein
gene:CC77DRAFT_1006672	1.77	7.671	1.782	0	0.001	hypothetical protein
gene:CC77DRAFT_979635	3.193	8.836	1.171	0	0.001	HET-domain-containing protein
gene:CC77DRAFT_1097073	3.091	8.94	1.196	0	0.001	hypothetical protein
gene:CC77DRAFT_8552	0.524	1.679	1.385	0	0.001	aldolase
gene:CC77DRAFT_15846	2.84	7.472	1.125	0	0.001	GPI mannosyltransferas-like protein 1
gene:CC77DRAFT_1069392	0.135	0.527	1.602	0	0.001	N-acetylated-alpha-linked acidic dipeptidase 2
gene:CC77DRAFT_986568	0.26	0.728	1.183	0	0.001	hypothetical protein
gene:CC77DRAFT_1027993	18.083	51.63	1.255	0	0.001	ferric-chelate reductase
gene:CC77DRAFT_939428	71.187	208.014	1.308	0	0.001	galactose mutarotase-like protein
gene:CC77DRAFT_949257	3.527	9.373	1.15	0	0.001	hypothetical protein
gene:CC77DRAFT_949959	6.275	17.969	1.263	0	0.001	Dehydroquinate synthase-like protein
gene:CC77DRAFT_986066	2.656	8.426	1.428	0	0.001	hypothetical protein
gene:CC77DRAFT_1058435	9.746	49.424	1.956	0	0.001	alpha/beta-hydrolase
gene:CC77DRAFT_360527	0.631	2.328	1.623	0	0.001	hypothetical protein
gene:CC77DRAFT_981455	17.997	47.139	1.089	0	0.001	ClpP/crotonase
gene:CC77DRAFT_1020274	0.325	1.446	1.802	0	0.001	acyl-CoA N-acyltransferase
gene:CC77DRAFT_1028121	2.972	8.471	1.188	0	0.001	MFS general substrate transporter
gene:CC77DRAFT_1016907	2.35	6.134	1.106	0	0.001	hypothetical protein
gene:CC77DRAFT_229633	71.991	211.579	1.214	0	0.001	PLC-like phosphodiesterase
gene:CC77DRAFT_1013118	0.336	1.503	1.919	0	0.001	alpha/beta-hydrolase
gene:CC77DRAFT_1045611	25.019	69.813	1.212	0	0.001	aspartate-semialdehyde dehydrogenase
gene:CC77DRAFT_1027977	55.387	154.916	1.23	0	0.001	glucosamine 6-phosphate N-acetyltransferase
gene:CC77DRAFT_178583	0.579	2.092	1.589	0	0.001	hypothetical protein
gene:CC77DRAFT_1057649	0.543	1.838	1.421	0	0.001	hypothetical protein
gene:CC77DRAFT_1019736	1.329	4.371	1.487	0	0.001	RTA1 like protein
gene:CC77DRAFT_935368	5.268	13.633	1.108	0	0.001	NAD(P)-binding protein
gene:CC77DRAFT_1016989	13.553	45.974	1.541	0	0.001	hypothetical protein
gene:CC77DRAFT_935807	267.621	785.927	1.21	0	0.001	hypothetical protein
gene:CC77DRAFT_1023735	29.882	74.089	1.054	0	0.001	DUF1682-domain-containing protein
gene:CC77DRAFT_1082022	0.181	0.579	1.383	0	0.001	MFS general substrate transporter
gene:CC77DRAFT_1010075	0.414	1.118	1.117	0	0.001	hypothetical protein
gene:CC77DRAFT_289044	204.779	518.246	1.021	0	0.001	hypothetical protein
gene:CC77DRAFT_1054867	142.045	343.824	1.016	0	0.001	N-terminal nucleophile aminohydrolase
gene:CC77DRAFT_166713	3.399	9.285	1.13	0	0.001	S-adenosyl-L-methionine-dependent methyltransferase
gene:CC77DRAFT_1015992	2.085	5.548	1.109	0	0.001	hypothetical protein
gene:CC77DRAFT_926889	3.84	9.686	1.061	0	0.001	hypothetical protein
gene:CC77DRAFT_1017602	3.087	8.258	1.134	0	0.001	hypothetical protein
gene:CC77DRAFT_1091958	28.984	73.024	1.08	0	0.001	beta-isopropylmalate dehydrogenase
gene:CC77DRAFT_918723	269.354	723.36	1.135	0	0.001	hypothetical protein
gene:CC77DRAFT_1021313	17.54	49.226	1.155	0	0.001	SAM-dependent methyltransferase
gene:CC77DRAFT_1019187	86.494	219.111	1.087	0	0.001	phosphoglycerate kinase
gene:CC77DRAFT_1019245	6.983	18.805	1.183	0.001	0.002	FMN-linked oxidoreductase
gene:CC77DRAFT_1086069	39.558	102.484	1.104	0.001	0.002	hypothetical protein
gene:CC77DRAFT_158800	0.327	1.142	1.46	0.001	0.002	hypothetical protein
gene:CC77DRAFT_409233	1.357	4.408	1.468	0.001	0.002	putative zinc metalloprotease
gene:CC77DRAFT_1100402	2.339	6.618	1.182	0.001	0.002	2-hydroxychromene-2-carboxylate isomeras-like protein
gene:CC77DRAFT_937758	7.13	21.688	1.37	0.001	0.002	hypothetical protein
gene:CC77DRAFT_1031852	1.562	6.205	1.668	0.001	0.002	nucleotide-diphospho-sugar transferase
gene:CC77DRAFT_1025024	32.593	92.418	1.224	0.001	0.002	hypothetical protein
gene:CC77DRAFT_53657	6.955	21.4	1.394	0.001	0.002	pantetheine-phosphate adenylyltransferase family protein
gene:CC77DRAFT_1096991	1.367	3.868	1.258	0.001	0.002	general substrate transporter
gene:CC77DRAFT_1090816	8.451	20.413	1.01	0.001	0.002	phosphoglycerate mutase-like protein
gene:CC77DRAFT_1000094	0.522	1.804	1.569	0.001	0.002	hypothetical protein
gene:CC77DRAFT_1026323	11.038	31.143	1.168	0.001	0.002	hypothetical protein
gene:CC77DRAFT_943549	52.538	318.221	2.192	0.001	0.002	hypothetical protein
gene:CC77DRAFT_714426	4.334	12.725	1.323	0.001	0.002	pisatin demethylase
gene:CC77DRAFT_991167	2.748	7.532	1.131	0.001	0.002	phosphoglycerate mutase-like protein
gene:CC77DRAFT_999568	85.406	220.083	1.04	0.001	0.002	mitochondrial succinate dehydrogenase cytochrome b560 subunit D
gene:CC77DRAFT_946352	1.021	3.043	1.28	0.001	0.002	general substrate transporter
gene:CC77DRAFT_454160	0.581	2.537	1.916	0.001	0.002	hypothetical protein
gene:CC77DRAFT_1097383	51.854	128.517	1.053	0.001	0.002	hypothetical protein
gene:CC77DRAFT_215351	1.297	3.975	1.346	0.001	0.002	pectin lyase-like protein
gene:CC77DRAFT_1025396	0.892	2.534	1.236	0.001	0.002	hypothetical protein
gene:CC77DRAFT_2801	0.499	1.449	1.264	0.001	0.002	hypothetical protein
gene:CC77DRAFT_801354	6.633	19.053	1.187	0.001	0.002	hypothetical protein
gene:CC77DRAFT_1059622	0.959	2.486	1.072	0.001	0.002	hypothetical protein
gene:CC77DRAFT_1061793	8.74	23.852	1.208	0.001	0.002	hypothetical protein
gene:CC77DRAFT_718774	2.497	6.227	1.013	0.001	0.002	HAD-like protein
gene:CC77DRAFT_567007	0.477	1.633	1.414	0.001	0.002	hypothetical protein
gene:CC77DRAFT_573359	2.19	6.386	1.31	0.001	0.002	ribonuclease H-like protein
gene:CC77DRAFT_976735	0.44	1.138	1.114	0.001	0.002	glycoside hydrolase
gene:CC77DRAFT_481604	297.175	798.099	1.165	0.001	0.002	vacuolar protease A precursor
gene:CC77DRAFT_958571	4.77	17.65	1.687	0.001	0.002	hypothetical protein
gene:CC77DRAFT_307380	15.683	39.67	1.087	0.001	0.002	hypothetical protein
gene:CC77DRAFT_957471	9.464	30.243	1.455	0.001	0.002	clathrin adaptor, mu subunit
gene:CC77DRAFT_645926	0.616	1.675	1.177	0.001	0.002	P-loop containing nucleoside triphosphate hydrolase protein
gene:CC77DRAFT_1063426	14.018	38.207	1.153	0.001	0.002	acid protease
gene:CC77DRAFT_924547	1.481	3.967	1.154	0.001	0.002	short chain dehydrogenase/reductase SDR
gene:CC77DRAFT_923691	13.856	34.084	1.045	0.001	0.002	hypothetical protein
gene:CC77DRAFT_1024864	1.327	3.381	1.027	0.001	0.002	UV-endonuclease UvdE
gene:CC77DRAFT_1062951	40.882	103.516	1.018	0.001	0.002	electron transfer protein 1, mitochondrial precursor
gene:CC77DRAFT_185767	0.506	1.314	1.073	0.001	0.002	hypothetical protein
gene:CC77DRAFT_929773	2.878	7.487	1.125	0.001	0.002	hypothetical protein
gene:CC77DRAFT_1017574	98.113	389.084	1.618	0.001	0.002	hypothetical protein
gene:CC77DRAFT_14620	9.242	25.697	1.151	0.001	0.002	hypothetical protein
gene:CC77DRAFT_670016	33.295	84.229	1.011	0.001	0.002	hypothetical protein
gene:CC77DRAFT_1017122	42.865	107.321	1.064	0.001	0.002	hypothetical protein
gene:CC77DRAFT_1054563	18.017	46.923	1.134	0.001	0.002	Coatomer, alpha subunit
gene:CC77DRAFT_939799	3.833	9.68	1.022	0.001	0.002	hypothetical protein
gene:CC77DRAFT_612640	25.942	77.47	1.258	0.001	0.002	hypothetical protein
gene:CC77DRAFT_540853	355.812	1482.61	1.682	0.001	0.002	hypothetical protein
gene:CC77DRAFT_951980	5.277	13.134	1.058	0.001	0.002	hypothetical protein
gene:CC77DRAFT_134382	49.263	124.229	1.037	0.001	0.002	vitamin B6 biosynthesis protein
gene:CC77DRAFT_105568	1.336	3.215	1.008	0.001	0.002	polyphosphoinositide phosphatase
gene:CC77DRAFT_924813	111.716	391.613	1.446	0.001	0.002	hypothetical protein
gene:CC77DRAFT_974058	3.936	10.794	1.207	0.001	0.002	SET domain-containing protein
gene:CC77DRAFT_1029104	2.617	8.07	1.276	0.001	0.002	3-oxoacyl-reductase
gene:CC77DRAFT_386104	0.545	1.84	1.417	0.001	0.002	hypothetical protein
gene:CC77DRAFT_161979	2.546	6.857	1.167	0.001	0.002	NAD(P)-binding protein
gene:CC77DRAFT_945175	34.253	85.624	1.001	0.001	0.002	hypothetical protein
gene:CC77DRAFT_947391	8.137	20.435	1.073	0.001	0.002	hypothetical protein
gene:CC77DRAFT_1021111	0.825	2.372	1.277	0.001	0.002	amidase
gene:CC77DRAFT_1024655	2.385	6.591	1.215	0.001	0.002	hypothetical protein
gene:CC77DRAFT_1055963	1.661	5.203	1.42	0.001	0.002	hypothetical protein
gene:CC77DRAFT_1027542	32.161	83.39	1.114	0.001	0.002	hypothetical protein
gene:CC77DRAFT_1016196	7.7	22.849	1.309	0.001	0.002	large subunit of L-aminoadipate-semialdehyde dehydrogenase
gene:CC77DRAFT_949184	1.745	5.125	1.24	0.001	0.002	hypothetical protein
gene:CC77DRAFT_1067778	71.464	317.618	1.768	0.001	0.002	alpha/beta-hydrolase
gene:CC77DRAFT_1009050	16.312	45.6	1.157	0.001	0.002	pantothenate synthetase
gene:CC77DRAFT_7866	0.709	2.617	1.634	0.001	0.003	hypothetical protein
gene:CC77DRAFT_594225	1.027	2.89	1.256	0.001	0.003	C4-dicarboxylate transporter/malic acid transport protein
gene:CC77DRAFT_1026404	15.654	39.541	1.083	0.001	0.003	catabolite repression protein creC
gene:CC77DRAFT_943638	2.013	5.618	1.236	0.001	0.003	hypothetical protein
gene:CC77DRAFT_1034599	0.828	2.181	1.098	0.001	0.003	galactosyl transferase GMA12/MNN10 family protein
gene:CC77DRAFT_1033266	31.856	100.117	1.38	0.001	0.003	hypothetical protein
gene:CC77DRAFT_1007502	0.576	1.798	1.29	0.001	0.003	hypothetical protein
gene:CC77DRAFT_177274	1.242	3.113	1.058	0.001	0.003	hypothetical protein
gene:CC77DRAFT_1098301	0.397	1.299	1.475	0.001	0.003	hypothetical protein
gene:CC77DRAFT_861201	26.376	66.023	1.066	0.001	0.003	clathrin heavy chain
gene:CC77DRAFT_1028183	5.013	12.717	1.088	0.001	0.003	hypothetical protein
gene:CC77DRAFT_1037774	7.544	20.67	1.21	0.001	0.003	aromatic compound dioxygenase
gene:CC77DRAFT_745147	0.746	1.89	1.012	0.001	0.003	hypothetical protein
gene:CC77DRAFT_1024988	1.377	5.265	1.664	0.001	0.003	MFS general substrate transporter
gene:CC77DRAFT_1050771	2.545	8.007	1.349	0.001	0.003	hypothetical protein
gene:CC77DRAFT_558399	3.628	9.863	1.101	0.001	0.003	hypothetical protein
gene:CC77DRAFT_962770	1.635	4.237	1.124	0.001	0.003	hypothetical protein
gene:CC77DRAFT_972651	0.816	2.479	1.324	0.001	0.003	hypothetical protein
gene:CC77DRAFT_945015	56.377	153.251	1.194	0.001	0.003	calreticulin precursor
gene:CC77DRAFT_1024071	5.3	12.686	1.005	0.001	0.003	class II aaRS and biotin synthetase
gene:CC77DRAFT_1086261	10.896	27.136	1.066	0.001	0.003	Cullin-domain-containing protein
gene:CC77DRAFT_1019930	24.158	84.257	1.437	0.001	0.003	hypothetical protein
gene:CC77DRAFT_840380	0.204	0.692	1.441	0.001	0.003	hypothetical protein
gene:CC77DRAFT_922390	0.788	1.961	1.004	0.001	0.003	hypothetical protein
gene:CC77DRAFT_134670	8.489	23.689	1.164	0.001	0.003	Deoxyhypusine synthase
gene:CC77DRAFT_944080	8.467	24.376	1.293	0.001	0.003	hypothetical protein
gene:CC77DRAFT_1044489	1.144	3.24	1.17	0.001	0.003	hypothetical protein
gene:CC77DRAFT_1023564	49.425	142.798	1.199	0.001	0.003	hypothetical protein
gene:CC77DRAFT_950453	0.911	2.204	1.004	0.001	0.003	FAD/NAD(P)-binding domain-containing protein
gene:CC77DRAFT_203013	0.444	1.47	1.443	0.001	0.003	hypothetical protein
gene:CC77DRAFT_1020594	26.183	70.959	1.104	0.001	0.003	alcohol dehydrogenase
gene:CC77DRAFT_985452	0.499	2.205	1.807	0.001	0.003	PR-1-like protein
gene:CC77DRAFT_152056	37.693	149.091	1.792	0.001	0.003	hypothetical protein
gene:CC77DRAFT_933444	0.651	2.235	1.44	0.001	0.003	MFS allantoate transporter-like protein
gene:CC77DRAFT_926371	2.893	8.434	1.313	0.001	0.003	hypothetical protein
gene:CC77DRAFT_169487	0.756	2.204	1.295	0.001	0.003	NAD(P)-binding protein
gene:CC77DRAFT_1022931	146.096	435.206	1.223	0.001	0.003	acid protease
gene:CC77DRAFT_1013713	0.411	1.379	1.444	0.001	0.003	hypothetical protein
gene:CC77DRAFT_944214	22.615	60.845	1.176	0.001	0.003	phospholipase A-2-activating protein
gene:CC77DRAFT_980510	1.787	4.601	1.108	0.001	0.003	Di-copper centre-containing protein
gene:CC77DRAFT_1024046	0.251	0.779	1.354	0.001	0.003	hypothetical protein
gene:CC77DRAFT_454390	6.73	21.211	1.319	0.001	0.003	hypothetical protein
gene:CC77DRAFT_1014424	8.289	23.454	1.262	0.001	0.003	hypothetical protein
gene:CC77DRAFT_1015680	9.284	22.528	1.029	0.001	0.003	voltage-gated potassium channel
gene:CC77DRAFT_947805	17.087	42.698	1.031	0.001	0.003	thioredoxin-like protein
gene:CC77DRAFT_1036265	0.709	1.939	1.204	0.001	0.003	hypothetical protein
gene:CC77DRAFT_967632	10.705	29.162	1.147	0.001	0.003	mitochondrial aconitate hydratase-like protein
gene:CC77DRAFT_923706	1.217	3.113	1.023	0.001	0.003	zeta-crystallin
gene:CC77DRAFT_1037478	12.145	30.627	1.081	0.001	0.003	hypothetical protein
gene:CC77DRAFT_985999	28.157	67.675	1.002	0.001	0.003	threonine synthase-like protein
gene:CC77DRAFT_985192	2.394	5.87	1.027	0.001	0.003	hypothetical protein
gene:CC77DRAFT_1017817	4.461	12.791	1.273	0.001	0.003	phospholipase D/nuclease
gene:CC77DRAFT_1092526	5.442	15.957	1.205	0.001	0.003	hypothetical protein
gene:CC77DRAFT_1033651	1.243	3.282	1.145	0.001	0.004	FAD/NAD(P)-binding domain-containing protein
gene:CC77DRAFT_1067943	1.098	2.879	1.099	0.001	0.004	hypothetical protein
gene:CC77DRAFT_1093274	0.204	0.679	1.447	0.001	0.004	hypothetical protein
gene:CC77DRAFT_982264	8.393	27.216	1.363	0.001	0.004	family 2 glycosyltransferase
gene:CC77DRAFT_990713	10.42	25.499	1.032	0.001	0.004	PIG-X-domain-containing protein
gene:CC77DRAFT_954019	4.23	12.601	1.297	0.001	0.004	hypothetical protein
gene:CC77DRAFT_1023590	1.154	6.086	1.994	0.001	0.004	putative short-chain dehydrogenase TIC 32, chloroplastic
gene:CC77DRAFT_950407	12.633	32.178	1.039	0.001	0.004	hypothetical protein
gene:CC77DRAFT_1094646	0.673	2.181	1.474	0.001	0.004	hypothetical protein
gene:CC77DRAFT_997156	7.355	18.514	1.073	0.001	0.004	hypothetical protein
gene:CC77DRAFT_980749	0.258	0.726	1.16	0.001	0.004	WD40 repeat-like protein
gene:CC77DRAFT_946351	7.057	29.952	1.708	0.001	0.004	short chain dehydrogenase/reductase
gene:CC77DRAFT_307404	1.906	6.261	1.478	0.001	0.004	endoglucanase-like protein II
gene:CC77DRAFT_1024944	44.165	105.522	1.001	0.001	0.004	V-type ATPase
gene:CC77DRAFT_1028612	84.142	261.229	1.298	0.001	0.004	FAD dependent oxidoreductase
gene:CC77DRAFT_201495	6.71	23.584	1.617	0.001	0.004	carbon-nitrogen hydrolase
gene:CC77DRAFT_1017702	2.093	5.213	1.063	0.001	0.004	class I alpha-mannosidase
gene:CC77DRAFT_1001717	0.484	1.293	1.15	0.001	0.004	HET-domain-containing protein
gene:CC77DRAFT_1037229	0.337	0.967	1.217	0.002	0.004	hypothetical protein
gene:CC77DRAFT_318215	1.572	4.415	1.195	0.002	0.004	hypothetical protein
gene:CC77DRAFT_734450	6.873	17.594	1.116	0.002	0.004	DHH phosphoesterase
gene:CC77DRAFT_1001936	94.315	239.329	1.086	0.002	0.004	proteasome subunit alpha type-5
gene:CC77DRAFT_1059230	72.826	191.09	1.146	0.002	0.004	V-type ATPase
gene:CC77DRAFT_203098	11.922	30.72	1.121	0.002	0.004	protein serine/threonine phosphatase 2C
gene:CC77DRAFT_932131	75.169	184.1	1.03	0.002	0.004	cell wall biogenesis protein phosphatase Ssd1
gene:CC77DRAFT_932170	35.837	92.297	1.125	0.002	0.004	ATPase, V1 complex, subunit H
gene:CC77DRAFT_171007	15.017	36.797	1.032	0.002	0.004	Formate/glycerate dehydrogenase catalytic domain-like protein
gene:CC77DRAFT_1003989	30.313	78.84	1.138	0.002	0.004	camp-dependent protein kinase A
gene:CC77DRAFT_977434	3.422	8.719	1.105	0.002	0.004	hypothetical protein
gene:CC77DRAFT_928061	2.193	6.32	1.285	0.002	0.004	MFS general substrate transporter
gene:CC77DRAFT_166656	7.894	20.669	1.153	0.002	0.004	2-dehydropantoate 2-reductase
gene:CC77DRAFT_1065798	3.013	7.484	1.059	0.002	0.005	ClpP/crotonase
gene:CC77DRAFT_1063747	7.884	30.845	1.604	0.002	0.005	hypothetical protein
gene:CC77DRAFT_1013615	2.091	5.939	1.263	0.002	0.005	hypothetical protein
gene:CC77DRAFT_1039945	6.539	15.712	1.015	0.002	0.005	protein disulfide-isomerase MPD1 precursor
gene:CC77DRAFT_1018687	1.793	4.842	1.194	0.002	0.005	hypothetical protein
gene:CC77DRAFT_1021078	1.886	4.896	1.134	0.002	0.005	alkaline phosphatase-like protein
gene:CC77DRAFT_1093177	0.848	2.662	1.426	0.002	0.005	hypothetical protein
gene:CC77DRAFT_947790	1.232	3.854	1.43	0.002	0.005	hypothetical protein
gene:CC77DRAFT_1048955	0.74	2.327	1.409	0.002	0.005	putative endo-exoxylanase
gene:CC77DRAFT_1011389	6.743	19.881	1.321	0.002	0.005	hypothetical protein
gene:CC77DRAFT_1017536	0.542	1.582	1.284	0.002	0.005	pectin lyase-like protein
gene:CC77DRAFT_1089671	0.163	0.417	1.052	0.002	0.005	hypothetical protein
gene:CC77DRAFT_946896	8.353	24.385	1.308	0.002	0.005	hypothetical protein
gene:CC77DRAFT_1017768	60.75	180.119	1.225	0.002	0.005	hypothetical protein
gene:CC77DRAFT_1041196	0.538	1.49	1.157	0.002	0.005	Arabinanase/levansucrase/invertase
gene:CC77DRAFT_717866	3.288	8.403	1.106	0.002	0.005	hypothetical protein
gene:CC77DRAFT_693963	0.422	1.374	1.484	0.002	0.005	FAD/FMN-containing isoamyl alcohol oxidase-like protein MreA
gene:CC77DRAFT_1015425	0.904	2.445	1.196	0.002	0.005	hypothetical protein
gene:CC77DRAFT_1035830	0.997	2.552	1.105	0.002	0.005	hypothetical protein
gene:CC77DRAFT_937292	0.325	1.002	1.375	0.002	0.005	hypothetical protein
gene:CC77DRAFT_1061939	14.902	37.889	1.104	0.002	0.005	PH domain-like protein
gene:CC77DRAFT_1063757	0.362	1.35	1.649	0.002	0.005	hypothetical protein
gene:CC77DRAFT_1025762	24.237	64.078	1.163	0.002	0.005	peptidase M18, aminopeptidase I
gene:CC77DRAFT_150142	1.476	3.65	1.01	0.002	0.005	hypothetical protein
gene:CC77DRAFT_1057732	0.337	1.05	1.286	0.002	0.005	hypothetical protein
gene:CC77DRAFT_1047055	0.257	0.793	1.309	0.002	0.005	hypothetical protein
gene:CC77DRAFT_943956	2.891	11.101	1.565	0.002	0.006	caleosin domain-containing protein
gene:CC77DRAFT_951532	31.692	89.46	1.151	0.002	0.006	SCO1 protein
gene:CC77DRAFT_924370	0.815	2.291	1.23	0.002	0.006	C6 transcription factor RegA
gene:CC77DRAFT_1037492	0.542	1.647	1.288	0.002	0.006	Metallo-hydrolase/oxidoreductase
gene:CC77DRAFT_1018792	1.81	5.08	1.16	0.002	0.006	glycoside hydrolase
gene:CC77DRAFT_38447	1.27	3.769	1.218	0.002	0.006	Clavaminate synthase-like protein
gene:CC77DRAFT_933446	3.903	9.795	1.072	0.002	0.006	cytochrome P450
gene:CC77DRAFT_1017365	23.856	57.995	1.023	0.002	0.006	Yip1-domain-containing protein
gene:CC77DRAFT_1061421	474.769	1699.3	1.467	0.002	0.006	lysophospholipase-like protein
gene:CC77DRAFT_211556	0.535	1.85	1.544	0.002	0.006	hypothetical protein
gene:CC77DRAFT_950442	0.766	2.365	1.381	0.002	0.006	S-adenosyl-L-methionine-dependent methyltransferase
gene:CC77DRAFT_1054148	0.492	1.444	1.309	0.002	0.006	hypothetical protein
gene:CC77DRAFT_1051535	3.061	8.132	1.171	0.002	0.006	hypothetical protein
gene:CC77DRAFT_933864	162.902	403.161	1.068	0.002	0.006	inorganic pyrophosphatase
gene:CC77DRAFT_1093860	0.365	1.224	1.403	0.002	0.006	hypothetical protein
gene:CC77DRAFT_969840	0.242	0.758	1.322	0.002	0.006	hypothetical protein
gene:CC77DRAFT_1025934	9.639	23.565	1.021	0.002	0.006	hypothetical protein
gene:CC77DRAFT_1018393	19.443	46.447	1.01	0.002	0.006	F-box domain-containing protein
gene:CC77DRAFT_454085	0.314	1.057	1.394	0.002	0.006	acetyl-CoA synthetase-like protein
gene:CC77DRAFT_1017946	31.595	82.123	1.056	0.002	0.006	formyltetrahydrofolate deformylase hydrolase
gene:CC77DRAFT_957974	0.557	1.416	1.086	0.002	0.006	alcohol oxidase
gene:CC77DRAFT_954257	5.357	14.955	1.225	0.003	0.006	3-oxoacyl-reductase
gene:CC77DRAFT_1061411	62.968	193.379	1.256	0.003	0.006	nucleotide-diphospho-sugar transferase
gene:CC77DRAFT_1011209	13.625	34.398	1.096	0.003	0.007	Phosphotyrosyl phosphatase activator
gene:CC77DRAFT_640769	0.435	1.123	1.078	0.003	0.007	hypothetical protein
gene:CC77DRAFT_151813	14.618	51.003	1.604	0.003	0.007	hypothetical protein
gene:CC77DRAFT_1017290	2.394	6.194	1.11	0.003	0.007	hypothetical protein
gene:CC77DRAFT_860871	2.422	6.624	1.114	0.003	0.007	hypothetical protein
gene:CC77DRAFT_934046	197.676	515.434	1.112	0.003	0.007	glucosamine-fructose-6-phosphate aminotransferase
gene:CC77DRAFT_1010056	0.845	2.425	1.179	0.003	0.007	hypothetical protein
gene:CC77DRAFT_135698	6.097	14.613	1.006	0.003	0.007	hypothetical protein
gene:CC77DRAFT_1004490	0.345	1.013	1.207	0.003	0.007	hypothetical protein
gene:CC77DRAFT_934234	60.902	154.247	1.101	0.003	0.007	actin-related protein 2/3 complex, subunit 1
gene:CC77DRAFT_661145	1.134	3.665	1.344	0.003	0.007	hypothetical protein
gene:CC77DRAFT_951182	7.344	18.956	1.121	0.003	0.007	hypothetical protein
gene:CC77DRAFT_174468	0.715	1.858	1.084	0.003	0.007	MFS general substrate transporter
gene:CC77DRAFT_1036131	1.41	3.785	1.08	0.003	0.007	FAD-binding domain-containing protein
gene:CC77DRAFT_1010743	5.23	19.769	1.566	0.003	0.007	Cupredoxin
gene:CC77DRAFT_675904	0.77	1.883	1.009	0.003	0.007	hypothetical protein
gene:CC77DRAFT_1033210	2.385	6.134	1.118	0.003	0.008	hypothetical protein
gene:CC77DRAFT_1040090	49.32	141.944	1.173	0.003	0.008	diacylglycerol O-acyltransferase 2A
gene:CC77DRAFT_939031	2.404	6.18	1.126	0.003	0.008	DUF1917-domain-containing protein
gene:CC77DRAFT_179459	0.736	2.088	1.224	0.003	0.008	hypothetical protein
gene:CC77DRAFT_1032598	27.981	82.832	1.21	0.003	0.008	NAD-binding Rossmann fold oxidoreductase family protein
gene:CC77DRAFT_1057178	0.601	1.719	1.212	0.003	0.008	hypothetical protein
gene:CC77DRAFT_1071854	0.662	1.623	1.009	0.003	0.008	hypothetical protein
gene:CC77DRAFT_1021437	9.611	31.691	1.439	0.003	0.008	PLP-dependent transferase
gene:CC77DRAFT_1020508	0.385	1.321	1.424	0.003	0.008	hypothetical protein
gene:CC77DRAFT_1033857	0.61	1.806	1.229	0.003	0.008	RTA1-domain-containing protein
gene:CC77DRAFT_924828	1.16	3.25	1.194	0.004	0.009	hypothetical protein
gene:CC77DRAFT_956202	12.823	31.734	1.072	0.004	0.009	Pentulose kinase
gene:CC77DRAFT_1005302	0.743	2.23	1.266	0.004	0.009	hypothetical protein
gene:CC77DRAFT_1010713	1.197	4.07	1.556	0.004	0.009	general substrate transporter
gene:CC77DRAFT_979482	173.928	472.454	1.093	0.004	0.009	hypothetical protein
gene:CC77DRAFT_1029958	2.357	6.295	1.127	0.004	0.009	hypothetical protein
gene:CC77DRAFT_901272	1.958	5.045	1.1	0.004	0.009	hypothetical protein
gene:CC77DRAFT_1032428	1.392	3.433	1.061	0.004	0.01	glycoside hydrolase
gene:CC77DRAFT_1023996	0.254	0.817	1.308	0.004	0.01	hypothetical protein
gene:CC77DRAFT_1030404	36.387	89.483	1.061	0.004	0.01	F-actin capping protein, beta subunit
gene:CC77DRAFT_923657	9.047	28.105	1.284	0.004	0.01	hypothetical protein
gene:CC77DRAFT_1039142	0.32	1.187	1.531	0.004	0.01	hypothetical protein
gene:CC77DRAFT_443181	0.408	1.015	1.025	0.004	0.01	aminotransferase class 3
gene:CC77DRAFT_942003	0.965	2.686	1.231	0.004	0.011	hypothetical protein
gene:CC77DRAFT_1021636	0.595	1.719	1.199	0.004	0.011	cytochrome P450
gene:CC77DRAFT_1020668	8.154	21.589	1.182	0.004	0.011	ARM repeat-containing protein
gene:CC77DRAFT_943018	4.093	10.227	1.078	0.005	0.011	NAD(P)-binding protein
gene:CC77DRAFT_133112	11.051	27.078	1.049	0.005	0.011	short chain dehydrogenase/reductase family protein-like protein
gene:CC77DRAFT_618580	2.093	5.41	1.069	0.005	0.011	LCCL domain-containing protein
gene:CC77DRAFT_1064325	4.604	11.459	1.041	0.005	0.011	HAD-like protein
gene:CC77DRAFT_378950	116.319	346.546	1.213	0.005	0.011	hypothetical protein
gene:CC77DRAFT_1065217	0.446	1.281	1.165	0.005	0.011	hypothetical protein
gene:CC77DRAFT_1055711	2.374	7.021	1.355	0.005	0.011	hypothetical protein
gene:CC77DRAFT_1057245	16.947	42.016	1.071	0.005	0.011	acetyl-CoA synthetase-like protein
gene:CC77DRAFT_1011674	1.823	4.773	1.136	0.005	0.012	hypothetical protein
gene:CC77DRAFT_1017137	178.731	426.029	1.004	0.005	0.012	hypothetical protein
gene:CC77DRAFT_1015459	29.369	74.699	1.108	0.005	0.012	hypothetical protein
gene:CC77DRAFT_1001643	0.481	1.283	1.115	0.005	0.012	efflux pump protein
gene:CC77DRAFT_1044262	0.237	0.621	1.107	0.005	0.012	serine carboxypeptidase
gene:CC77DRAFT_1093800	6.001	14.464	1.028	0.005	0.012	NPR2-domain-containing protein
gene:CC77DRAFT_1068026	7.243	17.862	1.06	0.005	0.012	putative zinc metalloprotease
gene:CC77DRAFT_1025147	33.249	82.098	1.049	0.005	0.012	tricorn protease domain 2-containing protein
gene:CC77DRAFT_463405	16.287	41.345	1.019	0.005	0.012	tRNA-dihydrouridine(47) synthase [NAD(P)(+)]
gene:CC77DRAFT_1057098	1.505	5.681	1.684	0.005	0.012	hypothetical protein
gene:CC77DRAFT_585926	57.727	149.931	1.146	0.005	0.012	N-terminal nucleophile aminohydrolase
gene:CC77DRAFT_1059840	27.937	71.829	1.132	0.005	0.013	translation machinery-associated protein 20
gene:CC77DRAFT_1081377	0.497	1.418	1.165	0.005	0.013	endopolygalacturonase
gene:CC77DRAFT_950113	11.583	33.099	1.291	0.006	0.013	S-adenosyl-L-methionine-dependent methyltransferase
gene:CC77DRAFT_926519	23.217	66.148	1.172	0.006	0.013	isocitrate lyase 2
gene:CC77DRAFT_33547	0.923	2.233	1.024	0.006	0.013	hypothetical protein
gene:CC77DRAFT_1028111	0.983	2.481	1.103	0.006	0.013	hypothetical protein
gene:CC77DRAFT_1041247	3.488	9.66	1.243	0.006	0.013	hypothetical protein
gene:CC77DRAFT_454998	42.014	99.99	1.012	0.006	0.014	UDP-N-acetylglucosamine pyrophosphorylase
gene:CC77DRAFT_30145	10.912	34.136	1.277	0.006	0.014	mitochondrial uncoupling protein 2
gene:CC77DRAFT_687379	15.078	40.413	1.203	0.006	0.014	D-galacturonic acid reductase
gene:CC77DRAFT_302945	0.528	1.515	1.269	0.006	0.014	hypothetical protein
gene:CC77DRAFT_288727	4.238	10.555	1.084	0.006	0.014	hypothetical protein
gene:CC77DRAFT_459118	1.719	4.32	1.101	0.006	0.014	hypothetical protein
gene:CC77DRAFT_1031875	0.886	2.277	1.106	0.006	0.014	hypothetical protein
gene:CC77DRAFT_1024453	6.779	17.316	1.126	0.006	0.014	hypothetical protein
gene:CC77DRAFT_938114	1.187	2.972	1.031	0.006	0.015	hypothetical protein
gene:CC77DRAFT_509799	2.17	5.9	1.186	0.007	0.015	YjgF-like protein
gene:CC77DRAFT_935405	2.366	5.981	1.105	0.007	0.015	hypothetical protein
gene:CC77DRAFT_501047	0.777	2.068	1.095	0.007	0.015	hypothetical protein
gene:CC77DRAFT_455843	11.486	29.395	1.125	0.007	0.015	hypothetical protein
gene:CC77DRAFT_970555	3.659	9.148	1.077	0.007	0.016	Clavaminate synthase-like protein
gene:CC77DRAFT_925189	0.236	0.93	1.593	0.007	0.016	hypothetical protein
gene:CC77DRAFT_1014200	1.352	3.655	1.1	0.007	0.016	hypothetical protein
gene:CC77DRAFT_1013214	0.955	2.538	1.106	0.007	0.017	hypothetical protein
gene:CC77DRAFT_983091	0.303	0.938	1.257	0.008	0.017	hypothetical protein
gene:CC77DRAFT_931843	0.825	2.18	1.144	0.008	0.017	Sodium/hydrogen exchanger
gene:CC77DRAFT_1025741	111.171	291.736	1.105	0.008	0.017	superoxide dismutase mitochondrial precursor
gene:CC77DRAFT_1037440	174.13	652.723	1.52	0.008	0.017	NAD(P)-binding protein
gene:CC77DRAFT_1046350	0.858	2.796	1.344	0.008	0.018	hypothetical protein
gene:CC77DRAFT_1036402	1.275	3.432	1.205	0.008	0.018	Six-hairpin glycosidase
gene:CC77DRAFT_1095102	16.802	46.327	1.121	0.008	0.018	hypothetical protein
gene:CC77DRAFT_1029392	5.559	18.885	1.558	0.008	0.018	hypothetical protein
gene:CC77DRAFT_1020190	0.381	0.975	1.123	0.008	0.019	N2227-domain-containing protein
gene:CC77DRAFT_1022532	166.059	450.513	1.087	0.009	0.019	monothiol glutaredoxin-5, mitochondrial precursor
gene:CC77DRAFT_1018869	18.998	49.952	1.047	0.009	0.019	hypothetical protein
gene:CC77DRAFT_250321	0.614	1.796	1.178	0.009	0.02	hypothetical protein
gene:CC77DRAFT_934140	1.371	3.612	1.051	0.009	0.02	hypothetical protein
gene:CC77DRAFT_1098874	1.457	7.407	1.959	0.009	0.02	hypothetical protein
gene:CC77DRAFT_941100	9.048	22.644	1.094	0.009	0.02	hypothetical protein
gene:CC77DRAFT_935130	4.962	13.182	1.104	0.009	0.02	acyl-CoA N-acyltransferase
gene:CC77DRAFT_988538	0.219	0.569	1.138	0.009	0.021	hypothetical protein
gene:CC77DRAFT_1016619	1.038	2.925	1.258	0.01	0.022	hypothetical protein
gene:CC77DRAFT_1069546	0.222	0.65	1.19	0.01	0.022	hypothetical protein
gene:CC77DRAFT_1058398	25.274	64.518	1.038	0.01	0.022	cystathionine beta-lyase
gene:CC77DRAFT_211557	2.527	6.572	1.149	0.01	0.022	NAD(P)-binding protein
gene:CC77DRAFT_1045962	0.087	0.266	1.302	0.011	0.023	hypothetical protein
gene:CC77DRAFT_1052730	0.362	1.398	1.661	0.011	0.024	CBD9-like protein
gene:CC77DRAFT_745358	1.252	3.543	1.269	0.011	0.024	hypothetical protein
gene:CC77DRAFT_1037620	0.231	0.569	1.056	0.011	0.024	hypothetical protein
gene:CC77DRAFT_1036378	1.324	3.411	1.136	0.011	0.024	hypothetical protein
gene:CC77DRAFT_1028344	5.968	14.383	1.04	0.011	0.024	Sec34-domain-containing protein
gene:CC77DRAFT_1010394	2.37	6.274	1.07	0.011	0.024	hypothetical protein
gene:CC77DRAFT_989012	25.743	69.875	1.082	0.011	0.025	short chain dehydrogenase
gene:CC77DRAFT_445217	0.401	1.066	1.104	0.012	0.025	hypothetical protein
gene:CC77DRAFT_647935	1.103	2.885	1.117	0.012	0.025	hypothetical protein
gene:CC77DRAFT_950172	2.368	5.849	1.056	0.012	0.025	hypothetical protein
gene:CC77DRAFT_941987	47.586	149.624	1.275	0.012	0.025	coproporphyrinogen III oxidase
gene:CC77DRAFT_699126	1.123	4.48	1.63	0.012	0.025	RTA1-domain-containing protein
gene:CC77DRAFT_1026527	23.36	65.185	1.281	0.012	0.025	RNI-like protein
gene:CC77DRAFT_1021441	302.457	873.034	1.322	0.012	0.025	Thi4-domain-containing protein
gene:CC77DRAFT_545893	2.276	8.987	1.605	0.012	0.026	hypothetical protein
gene:CC77DRAFT_239201	1.148	2.952	1.009	0.012	0.026	carotenoid ester lipase-like protein precursor
gene:CC77DRAFT_990429	0.173	0.455	1.05	0.013	0.027	choline dehydrogenase
gene:CC77DRAFT_936113	0.61	1.69	1.164	0.013	0.027	SET domain-containing protein
gene:CC77DRAFT_1073278	46.86	120.878	1.016	0.013	0.027	hypothetical protein
gene:CC77DRAFT_1042505	18.357	48.835	1.195	0.013	0.027	phospholipase D/nuclease
gene:CC77DRAFT_997045	1.094	2.657	1.05	0.013	0.028	esterase
gene:CC77DRAFT_578025	0.505	1.272	1.027	0.014	0.03	FAD dependent oxidoreductase
gene:CC77DRAFT_1048232	0.574	1.615	1.257	0.014	0.03	hypothetical protein
gene:CC77DRAFT_1069707	0.268	0.752	1.253	0.014	0.03	hypothetical protein
gene:CC77DRAFT_1035879	0.29	0.751	1.056	0.015	0.032	hypothetical protein
gene:CC77DRAFT_995979	2.543	6.697	1.195	0.016	0.033	FAD/NAD(P)-binding domain-containing protein
gene:CC77DRAFT_1031656	0.216	0.614	1.134	0.016	0.033	RTA1-domain-containing protein
gene:CC77DRAFT_339525	0.123	0.328	1.096	0.016	0.034	hypothetical protein
gene:CC77DRAFT_1015771	12.218	36.151	1.312	0.016	0.034	FAD/NAD(P)-binding domain-containing protein
gene:CC77DRAFT_584524	0.884	2.201	1.05	0.017	0.034	endo-1,5-alpha-L-arabinosidase
gene:CC77DRAFT_533384	1.3	3.059	1.008	0.017	0.034	hypothetical protein
gene:CC77DRAFT_1007472	0.867	2.187	1.111	0.017	0.034	FMN-linked oxidoreductase
gene:CC77DRAFT_752339	15.827	54.32	1.393	0.018	0.036	hypothetical protein
gene:CC77DRAFT_1021618	409.462	1236.56	1.216	0.018	0.037	hypothetical protein
gene:CC77DRAFT_968034	0.356	0.869	1.027	0.018	0.037	alcohol oxidase
gene:CC77DRAFT_1059841	0.481	1.179	1.024	0.018	0.037	HET-domain-containing protein
gene:CC77DRAFT_1018894	3.644	9.546	1.058	0.019	0.039	hypothetical protein
gene:CC77DRAFT_959092	2.512	6.024	1.047	0.02	0.041	hypothetical protein
gene:CC77DRAFT_599013	34.024	93.442	1.088	0.022	0.043	hypothetical protein
gene:CC77DRAFT_679872	12.974	40.117	1.255	0.022	0.043	UDP-Glycosyltransferase/glycogen phosphorylase
gene:CC77DRAFT_1021811	2.828	7.003	1.102	0.022	0.044	carboxypeptidase S
gene:CC77DRAFT_1061268	18.736	49.579	1.049	0.024	0.046	thiolase
gene:CC77DRAFT_1004777	1.605	3.848	1.043	0.024	0.047	hypothetical protein
a Differentially expressed genes (DEGs) were considered to be significantly transcribed with log2 |fold change (FC)| ≥ 1 and p-adjust < 0.05.

## Sheet: Down-regulated DEGs
Table S4 Differentially expressed genes (DEGs) between the control and CVR stressed samples of A. alternata
Gene_id	FPKM value		Log2 FC a	p value	p-adjust	Description
	Control	Carvacrol (0.24 µl/ml)
gene:CC77DRAFT_930015	184.679	1.467	-7.279	0	0	hypothetical protein
gene:CC77DRAFT_1025086	63.387	0.228	-8.418	0	0	hypothetical protein
gene:CC77DRAFT_1067875	70.031	0.778	-6.806	0	0	hypothetical protein
gene:CC77DRAFT_137453	202.879	4.297	-5.857	0	0	putative zinc alcohol dehydrogenase
gene:CC77DRAFT_1026663	148.192	2.197	-6.379	0	0	hypothetical protein
gene:CC77DRAFT_1090830	90.536	3.101	-5.168	0	0	hypothetical protein
gene:CC77DRAFT_926612	36.997	0.495	-6.479	0	0	phospholipase
gene:CC77DRAFT_234316	83.243	2.025	-5.63	0	0	hypothetical protein
gene:CC77DRAFT_1017103	226.04	0.888	-8.275	0	0	hypothetical protein
gene:CC77DRAFT_927224	77.924	1.787	-5.763	0	0	phosphate permease
gene:CC77DRAFT_1044558	16.756	0.281	-6.167	0	0	GroES-like protein
gene:CC77DRAFT_389913	159.224	0.478	-8.621	0	0	hypothetical protein
gene:CC77DRAFT_1063761	42.943	0.511	-6.647	0	0	hypothetical protein
gene:CC77DRAFT_1081957	232.035	1.675	-7.383	0	0	FAD/NAD(P)-binding domain-containing protein
gene:CC77DRAFT_189213	266.214	3.086	-6.715	0	0	laccase
gene:CC77DRAFT_545459	4334.24	12.214	-8.691	0	0	hypothetical protein
gene:CC77DRAFT_61700	201.256	1.237	-7.685	0	0	benomyl/methotrexate resistance protein
gene:CC77DRAFT_1028551	494.756	1.245	-8.843	0	0	S-adenosyl-L-methionine-dependent methyltransferase
gene:CC77DRAFT_364733	64.31	1.063	-6.25	0	0	hypothetical protein
gene:CC77DRAFT_317518	87.328	1.267	-6.447	0	0	hypothetical protein
gene:CC77DRAFT_1030407	263.061	1.348	-7.974	0	0	MFS general substrate transporter
gene:CC77DRAFT_1056269	74.109	0.82	-6.815	0	0	hypothetical protein
gene:CC77DRAFT_1039035	103.031	7.367	-4.106	0	0	ABC transporter CDR4
gene:CC77DRAFT_515477	81.974	0.57	-7.46	0	0	macrophomate synthase
gene:CC77DRAFT_1017615	33.916	0.285	-7.217	0	0	alpha/beta-hydrolase
gene:CC77DRAFT_844811	612.775	14.583	-5.674	0	0	hypothetical protein
gene:CC77DRAFT_1041277	148.475	3.298	-5.829	0	0	retinol dehydrogenase 12
gene:CC77DRAFT_949043	42.229	0.493	-6.685	0	0	hypothetical protein
gene:CC77DRAFT_1019158	15.306	0.446	-5.365	0	0	hypothetical protein
gene:CC77DRAFT_1066849	17.298	0.148	-7.194	0	0	hypothetical protein
gene:CC77DRAFT_1017102	42.653	1.47	-5.133	0	0	hypothetical protein
gene:CC77DRAFT_934623	36.282	3.01	-3.897	0	0	2OG-Fe(II) oxygenase
gene:CC77DRAFT_1057192	262.921	4.593	-6.159	0	0	hypothetical protein
gene:CC77DRAFT_1100762	66.958	0.467	-7.483	0	0	hypothetical protein
gene:CC77DRAFT_1095716	19.463	0.935	-4.647	0	0	hypothetical protein
gene:CC77DRAFT_239352	129.535	13.456	-3.562	0	0	polyamine oxidase
gene:CC77DRAFT_1016227	581.789	1.233	-9.256	0	0	hypothetical protein
gene:CC77DRAFT_1010277	336.236	3.675	-6.845	0	0	phosphate permease
gene:CC77DRAFT_1019829	51.884	0.866	-6.155	0	0	Nucleotidylyl transferase
gene:CC77DRAFT_1098496	331.151	3.67	-6.809	0	0	putative ribonuclease p/mrp subunit
gene:CC77DRAFT_1065618	73.116	1.613	-5.756	0	0	hypothetical protein
gene:CC77DRAFT_931350	8.967	0.358	-4.953	0	0	D-xylose-proton symporter
gene:CC77DRAFT_951201	37.376	1.073	-5.456	0	0	laccase precursor
gene:CC77DRAFT_1003405	31.012	0.224	-7.459	0	0	NAD(P)-binding protein
gene:CC77DRAFT_1068311	16.6	0.378	-5.775	0	0	NAD dependent epimerase/dehydratase
gene:CC77DRAFT_504433	40.183	4.757	-3.383	0	0	trypsin precursor
gene:CC77DRAFT_1057721	455.387	15.3	-5.153	0	0	polyketide synthase PksA
gene:CC77DRAFT_940179	339.181	5.426	-6.266	0	0	Tautomerase/MIF
gene:CC77DRAFT_558639	62.716	3.142	-4.603	0	0	hypothetical protein
gene:CC77DRAFT_1067280	84.472	3.71	-4.845	0	0	MFS general substrate transporter
gene:CC77DRAFT_1019074	608.31	21.988	-5.115	0	0	MFS general substrate transporter
gene:CC77DRAFT_1026661	223.967	4.98	-5.831	0	0	hypothetical protein
gene:CC77DRAFT_1040565	56.539	1.089	-5.928	0	0	hypothetical protein
gene:CC77DRAFT_383956	77.269	5.164	-4.201	0	0	hypothetical protein
gene:CC77DRAFT_1030790	518.935	19.556	-5.026	0	0	amino-acid permease inda1
gene:CC77DRAFT_1028041	204.696	0.864	-8.229	0	0	hypothetical protein
gene:CC77DRAFT_422659	151.27	17.157	-3.453	0	0	hypothetical protein
gene:CC77DRAFT_1018514	645.84	3.926	-7.743	0	0	retinol dehydrogenase 12
gene:CC77DRAFT_9700	456.042	10.036	-5.861	0	0	hypothetical protein
gene:CC77DRAFT_1016094	21.837	0.408	-6.083	0	0	hypothetical protein
gene:CC77DRAFT_1026670	59.687	2.936	-4.613	0	0	hypothetical protein
gene:CC77DRAFT_63326	305.292	16.978	-4.498	0	0	NAD(P)-binding protein
gene:CC77DRAFT_1011258	204.333	4.207	-5.898	0	0	hypothetical protein
gene:CC77DRAFT_927324	1018.66	2.381	-8.947	0	0	Extradiol aromatic ring-opening dioxygenase
gene:CC77DRAFT_1057870	48.892	0.886	-6.127	0	0	chitin binding protein
gene:CC77DRAFT_925066	7.947	0.276	-5.119	0	0	hypothetical protein
gene:CC77DRAFT_297423	44.618	0.821	-5.989	0	0	hypothetical protein
gene:CC77DRAFT_334276	30.655	2.311	-4.014	0	0	hypothetical protein
gene:CC77DRAFT_1050335	11.519	0.408	-5.073	0	0	kinase-like protein
gene:CC77DRAFT_1013499	21.574	0.594	-5.407	0	0	hypothetical protein
gene:CC77DRAFT_322468	72.223	1.105	-6.338	0	0	hypothetical protein
gene:CC77DRAFT_472	11.511	1.403	-3.332	0	0	alkaline phosphatase-like protein
gene:CC77DRAFT_925187	366.616	3.574	-7.047	0	0	hypothetical protein
gene:CC77DRAFT_528893	2808.09	31.332	-6.709	0	0	1.3.8-trihydroxynaphthalene reductase
gene:CC77DRAFT_983075	2.33	0.075	-5.193	0	0	hypothetical protein
gene:CC77DRAFT_282589	31.638	0.417	-6.557	0	0	hypothetical protein
gene:CC77DRAFT_1018161	17.717	0.696	-4.995	0	0	hypothetical protein
gene:CC77DRAFT_674296	22.516	1.852	-3.917	0	0	Delta(12) fatty acid desaturase
gene:CC77DRAFT_454756	15.591	0.368	-5.663	0	0	hypothetical protein
gene:CC77DRAFT_1023218	484.722	34.534	-4.136	0	0	lipase/serine esteras-like protein
gene:CC77DRAFT_590037	262.386	8.295	-5.272	0	0	MFS general substrate transporter
gene:CC77DRAFT_222174	1018.23	96.143	-3.721	0	0	DUF1857-domain-containing protein
gene:CC77DRAFT_1032413	118.606	1.885	-6.183	0	0	MFS peptide transporter-like protein Ptr2
gene:CC77DRAFT_1020466	18.066	2.301	-3.281	0	0	transmembrane protein 1
gene:CC77DRAFT_1067210	21.69	0.638	-5.31	0	0	hypothetical protein
gene:CC77DRAFT_1020780	55.708	1.454	-5.6	0	0	sugar transporter-like protein
gene:CC77DRAFT_1059098	8.596	0.166	-6.033	0	0	hypothetical protein
gene:CC77DRAFT_568165	74.34	1.281	-6.205	0	0	hypothetical protein
gene:CC77DRAFT_1064293	47.278	4.603	-3.664	0	0	hypothetical protein
gene:CC77DRAFT_928669	450.035	19.094	-4.913	0	0	12-oxophytodienoate reductase 1
gene:CC77DRAFT_981359	8.036	0.2	-5.631	0	0	acetyl-CoA synthetase-like protein
gene:CC77DRAFT_940310	57.058	2.613	-4.716	0	0	hypothetical protein
gene:CC77DRAFT_1015047	18.965	1.973	-3.55	0	0	putative glutathione-S-transferase theta, GST
gene:CC77DRAFT_1067991	139.74	5.026	-5.155	0	0	NADPH-cytochrome P450 reductase-like protein
gene:CC77DRAFT_1014015	43.584	7.293	-2.858	0	0	hypothetical protein
gene:CC77DRAFT_305378	67.575	4.298	-4.311	0	0	hypothetical protein
gene:CC77DRAFT_1067077	613.269	28.032	-4.78	0	0	hypothetical protein
gene:CC77DRAFT_1097711	282.599	10.618	-5.082	0	0	hypothetical protein
gene:CC77DRAFT_1064731	561.163	13.697	-5.728	0	0	NADH:flavin oxidoreductase/NADH oxidase
gene:CC77DRAFT_945870	8.668	0.267	-5.272	0	0	hypothetical protein
gene:CC77DRAFT_1081963	74.513	0.795	-6.736	0	0	hypothetical protein
gene:CC77DRAFT_728329	136.427	1.39	-6.889	0	0	hypothetical protein
gene:CC77DRAFT_1043108	211.878	4.03	-6.088	0	0	alcohol dehydrogenase
gene:CC77DRAFT_1026876	26.546	0.605	-5.733	0	0	hypothetical protein
gene:CC77DRAFT_927444	582.596	13.135	-5.781	0	0	cytochrome P450 2C30
gene:CC77DRAFT_1018020	77.383	2.521	-5.288	0	0	S-adenosyl-L-methionine-dependent methyltransferase
gene:CC77DRAFT_1057906	18.997	1.517	-3.966	0	0	hypothetical protein
gene:CC77DRAFT_443365	12.052	0.146	-6.741	0	0	hypothetical protein
gene:CC77DRAFT_1028714	73.64	0.929	-6.501	0	0	hypothetical protein
gene:CC77DRAFT_967093	56.985	1.387	-5.726	0	0	cytochrome P450
gene:CC77DRAFT_1028115	142.785	8.167	-4.46	0	0	hypothetical protein
gene:CC77DRAFT_941600	95.819	7.981	-3.895	0	0	hypothetical protein
gene:CC77DRAFT_929843	19.338	2.097	-3.497	0	0	naphthalene 1,2-dioxygenase subunit alpha
gene:CC77DRAFT_945423	867.823	8.033	-6.968	0	0	scytalone dehydratase
gene:CC77DRAFT_72278	63.474	1.496	-5.691	0	0	hypothetical protein
gene:CC77DRAFT_1007808	218.645	17.754	-3.931	0	0	hypothetical protein
gene:CC77DRAFT_930738	180.789	18.767	-3.598	0	0	Aldo/keto reductase
gene:CC77DRAFT_927990	6.738	0.213	-5.188	0	0	heme peroxidase
gene:CC77DRAFT_165104	47.025	1.402	-5.403	0	0	cysteine proteinase
gene:CC77DRAFT_963721	23.077	0.693	-5.29	0	0	sulfate permease
gene:CC77DRAFT_666397	17.456	0.522	-5.408	0	0	hypothetical protein
gene:CC77DRAFT_181307	99.433	2.828	-5.499	0	0	NAD(P)-binding protein
gene:CC77DRAFT_950106	95.823	5.195	-4.503	0	0	hypothetical protein
gene:CC77DRAFT_1016368	155.681	12.541	-3.919	0	0	GroES-like protein
gene:CC77DRAFT_632504	118.023	3.513	-5.42	0	0	hypothetical protein
gene:CC77DRAFT_545549	226.324	4.832	-5.755	0	0	ketoacyl-synt-domain-containing protein
gene:CC77DRAFT_389254	4.635	0.38	-3.853	0	0	hypothetical protein
gene:CC77DRAFT_1017065	46.214	7.295	-2.948	0	0	hypothetical protein
gene:CC77DRAFT_1021925	29.21	3.165	-3.466	0	0	hypothetical protein
gene:CC77DRAFT_1016998	184.681	13.393	-4.043	0	0	FAD/NAD(P)-binding domain-containing protein
gene:CC77DRAFT_1016913	21.29	0.422	-6.003	0	0	hypothetical protein
gene:CC77DRAFT_1034316	37.204	0.401	-6.874	0	0	NAD(P)-binding protein
gene:CC77DRAFT_1022221	85.199	3.172	-5.1	0	0	hypothetical protein
gene:CC77DRAFT_226342	100.203	11.416	-3.408	0	0	hypothetical protein
gene:CC77DRAFT_944165	55.455	5.382	-3.645	0	0	MFS general substrate transporter
gene:CC77DRAFT_1011519	18.211	0.612	-5.162	0	0	hypothetical protein
gene:CC77DRAFT_1093861	125.861	5.319	-4.809	0	0	hypothetical protein
gene:CC77DRAFT_929607	11.928	1.099	-3.693	0	0	Clavaminate synthase-like protein
gene:CC77DRAFT_1034494	32.636	1.586	-4.614	0	0	5-methylthioadenosine/S-adenosylhomocysteine deaminase n1
gene:CC77DRAFT_305097	15.733	0.183	-6.581	0	0	hypothetical protein
gene:CC77DRAFT_1059247	66.762	5.469	-3.894	0	0	hypothetical protein
gene:CC77DRAFT_1059169	1670.08	15.049	-7.096	0	0	MFS general substrate transporter
gene:CC77DRAFT_279578	4.843	0.508	-3.538	0	0	NAD(P)-binding protein
gene:CC77DRAFT_1033276	167.891	4.816	-5.49	0	0	NAD(P)-binding protein
gene:CC77DRAFT_1064439	171.212	10.489	-4.275	0	0	hypothetical protein
gene:CC77DRAFT_1054482	13.092	0.698	-4.52	0	0	short-chain dehydrogenase
gene:CC77DRAFT_936606	65.622	6.11	-3.752	0	0	hypothetical protein
gene:CC77DRAFT_530112	20.099	0.599	-5.407	0	0	hypothetical protein
gene:CC77DRAFT_1028440	184.647	23.431	-3.306	0	0	hypothetical protein
gene:CC77DRAFT_923907	158.603	18.731	-3.408	0	0	cytochrome P450
gene:CC77DRAFT_1082646	114.967	2.269	-5.853	0	0	MFS general substrate transporter
gene:CC77DRAFT_1094990	27.681	2.278	-3.879	0	0	HET-domain-containing protein
gene:CC77DRAFT_1021945	96.13	2.075	-5.73	0	0	alpha/beta-hydrolase
gene:CC77DRAFT_932956	27.081	1.615	-4.402	0	0	hypothetical protein
gene:CC77DRAFT_1018286	990.367	18.71	-6.007	0	0	NAD(P)-binding protein
gene:CC77DRAFT_655944	53.311	2.317	-4.888	0	0	NAD(P)-binding protein
gene:CC77DRAFT_1020588	12.247	0.508	-4.818	0	0	hypothetical protein
gene:CC77DRAFT_970342	73.14	5.011	-4.156	0	0	hypothetical protein
gene:CC77DRAFT_1005236	19.564	0.944	-4.608	0	0	hypothetical protein
gene:CC77DRAFT_934235	1486.22	61.78	-4.926	0	0	MFS general substrate transporter
gene:CC77DRAFT_267343	4.146	0.289	-4.121	0	0	hypothetical protein
gene:CC77DRAFT_1024987	244.416	13.077	-4.496	0	0	hypothetical protein
gene:CC77DRAFT_1014341	66.963	0.731	-6.904	0	0	hypothetical protein
gene:CC77DRAFT_286135	10.716	1.155	-3.499	0	0	MFS general substrate transporter
gene:CC77DRAFT_1092723	6.313	0.678	-3.508	0	0	Aldo/keto reductase
gene:CC77DRAFT_625627	816.002	57.839	-4.119	0	0	hypothetical protein
gene:CC77DRAFT_207992	45.466	2.113	-4.759	0	0	hypothetical protein
gene:CC77DRAFT_1024069	88.914	6.289	-4.074	0	0	hypothetical protein
gene:CC77DRAFT_924090	44.799	1.734	-4.934	0	0	NAD(P)-binding protein
gene:CC77DRAFT_1059300	15.877	1.213	-3.992	0	0	hypothetical protein
gene:CC77DRAFT_515558	17.901	0.723	-4.86	0	0	hypothetical protein
gene:CC77DRAFT_433	23.928	1.604	-4.175	0	0	membrane transporter
gene:CC77DRAFT_1060802	188.006	17.678	-3.683	0	0	hypothetical protein
gene:CC77DRAFT_1064984	248.583	16.705	-4.184	0	0	hypothetical protein
gene:CC77DRAFT_1024385	391.06	14.013	-5.179	0	0	NAD(P)-binding protein
gene:CC77DRAFT_1020404	128.358	9.676	-4.076	0	0	nucleotide-diphospho-sugar transferase
gene:CC77DRAFT_1020292	17.606	2.446	-3.142	0	0	hypothetical protein
gene:CC77DRAFT_1061057	10.494	0.827	-3.98	0	0	hypothetical protein
gene:CC77DRAFT_923683	133.164	9.187	-4.187	0	0	DUF914-domain-containing protein
gene:CC77DRAFT_466741	251.134	20.334	-3.946	0	0	NAD(P)-binding protein
gene:CC77DRAFT_242431	362.144	8.096	-5.679	0	0	NAD(P)-binding protein
gene:CC77DRAFT_1028613	32.325	2.185	-4.127	0	0	Zn-dependent exopeptidase
gene:CC77DRAFT_1009217	40.477	5.172	-3.242	0	0	YjgF-like protein
gene:CC77DRAFT_948232	827.267	110.692	-3.226	0	0	cobalamin-independent methionine synthase
gene:CC77DRAFT_1056467	35.418	6.033	-2.855	0	0	hypothetical protein
gene:CC77DRAFT_172181	127.997	8.612	-4.138	0	0	hypothetical protein
gene:CC77DRAFT_1024835	31.343	1.163	-4.977	0	0	hypothetical protein
gene:CC77DRAFT_958345	150.739	12.817	-3.845	0	0	general substrate transporter
gene:CC77DRAFT_1010966	136.372	5.314	-4.923	0	0	hypothetical protein
gene:CC77DRAFT_1092501	22.932	0.806	-5.05	0	0	NADPH:quinone reductase-like protein
gene:CC77DRAFT_1009865	278.979	10.456	-5.112	0	0	hypothetical protein
gene:CC77DRAFT_1064089	119.957	6.394	-4.492	0	0	hypothetical protein
gene:CC77DRAFT_403433	94.627	5.564	-4.449	0	0	NAD(P)-binding protein
gene:CC77DRAFT_402593	18.528	0.916	-4.636	0	0	hypothetical protein
gene:CC77DRAFT_996412	5.474	0.382	-4.094	0	0	hypothetical protein
gene:CC77DRAFT_942372	13.831	1.431	-3.59	0	0	HET-domain-containing protein
gene:CC77DRAFT_1017724	99.624	16.786	-2.874	0	0	MFS general substrate transporter
gene:CC77DRAFT_929280	215.64	39.074	-2.766	0	0	hypothetical protein
gene:CC77DRAFT_1005574	478.553	13.18	-5.486	0	0	FAD/NAD(P)-binding domain-containing protein
gene:CC77DRAFT_1007042	4.259	0.331	-3.909	0	0	hypothetical protein
gene:CC77DRAFT_1008657	59.188	8.364	-3.154	0	0	hypothetical protein
gene:CC77DRAFT_144934	25.165	1.063	-4.788	0	0	hypothetical protein
gene:CC77DRAFT_1032239	188.386	7.757	-4.839	0	0	hypothetical protein
gene:CC77DRAFT_943508	52.634	1.144	-5.889	0	0	hypothetical protein
gene:CC77DRAFT_928060	113.197	6.094	-4.539	0	0	hypothetical protein
gene:CC77DRAFT_1032470	46.209	1.058	-5.814	0	0	hypothetical protein
gene:CC77DRAFT_1024476	43.246	2.747	-4.242	0	0	hypothetical protein
gene:CC77DRAFT_484509	32.677	1.703	-4.509	0	0	isochorismatase hydrolase
gene:CC77DRAFT_993519	595.456	14.503	-5.714	0	0	inorganic phosphate transporter 1-6 /Pi cotransporter
gene:CC77DRAFT_142502	58.826	11.988	-2.567	0	0	hypothetical protein
gene:CC77DRAFT_961840	2.622	0.17	-4.253	0	0	NmrA-like family protein
gene:CC77DRAFT_1013012	3.608	0.139	-4.998	0	0	hypothetical protein
gene:CC77DRAFT_945080	138.826	17.387	-3.26	0	0	hypothetical protein
gene:CC77DRAFT_200390	408.519	34.258	-3.871	0	0	hypothetical protein
gene:CC77DRAFT_1026584	24.379	0.513	-5.93	0	0	NAD(P)-binding protein
gene:CC77DRAFT_911584	46.406	8.518	-2.708	0	0	cytosolic Cu/Zn superoxide dismutase
gene:CC77DRAFT_308235	3.285	0.534	-2.889	0	0	glutamate carboxypeptidase 2
gene:CC77DRAFT_974968	23.844	3.842	-2.937	0	0	hypothetical protein
gene:CC77DRAFT_1006834	8.902	0.406	-4.784	0	0	hypothetical protein
gene:CC77DRAFT_744447	27.001	5.282	-2.661	0	0	hypothetical protein
gene:CC77DRAFT_1000610	2.008	0.192	-3.623	0	0	hypothetical protein
gene:CC77DRAFT_1033911	91.887	7.231	-3.948	0	0	acyl-CoA N-acyltransferase
gene:CC77DRAFT_539386	10.27	0.452	-4.831	0	0	hypothetical protein
gene:CC77DRAFT_972889	52.939	6.525	-3.264	0	0	NAD(P)-binding protein
gene:CC77DRAFT_1018772	103.206	19.953	-2.68	0	0	hypothetical protein
gene:CC77DRAFT_1022818	138.602	8.524	-4.25	0	0	hypothetical protein
gene:CC77DRAFT_216710	7.957	0.977	-3.318	0	0	hypothetical protein
gene:CC77DRAFT_371298	262.789	26.89	-3.636	0	0	ribosome biogenesis protein Sqt1
gene:CC77DRAFT_1004433	443.625	12.31	-5.414	0	0	hypothetical protein
gene:CC77DRAFT_1008864	52.006	3.264	-4.214	0	0	hypothetical protein
gene:CC77DRAFT_1059531	31.821	2.067	-4.294	0	0	hypothetical protein
gene:CC77DRAFT_317788	14.154	1.759	-3.277	0	0	peptidase family T4 protein
gene:CC77DRAFT_1099893	3.233	0.127	-4.96	0	0	hypothetical protein
gene:CC77DRAFT_747562	46.602	3.509	-4.055	0	0	FAD binding domain-containing protein
gene:CC77DRAFT_1019783	31.763	2.356	-3.974	0	0	hypothetical protein
gene:CC77DRAFT_1064199	148.634	16.961	-3.477	0	0	glyoxalase family protein
gene:CC77DRAFT_783585	26.362	2.295	-3.811	0	0	hypothetical protein
gene:CC77DRAFT_1045382	9.498	0.592	-4.349	0	0	hypothetical protein
gene:CC77DRAFT_1017335	13.435	1.801	-3.148	0	0	hypothetical protein
gene:CC77DRAFT_1044107	12.35	1.595	-3.212	0	0	hypothetical protein
gene:CC77DRAFT_1010954	8.737	0.85	-3.652	0	0	hypothetical protein
gene:CC77DRAFT_795293	11.647	0.939	-3.865	0	0	hypothetical protein
gene:CC77DRAFT_54692	121.197	11.149	-3.701	0	0	MFS general substrate transporter
gene:CC77DRAFT_1094072	2.912	0.175	-4.266	0	0	hypothetical protein
gene:CC77DRAFT_1095209	25.23	1.89	-4.023	0	0	MFS multidrug transporter-like protein
gene:CC77DRAFT_282647	6.914	0.27	-4.889	0	0	alpha-ketoglutarate dependent xanthine dioxygenase
gene:CC77DRAFT_1026506	41.387	3.465	-3.912	0	0	hypothetical protein
gene:CC77DRAFT_1018683	52.989	7.826	-3.047	0	0	alcohol oxidase
gene:CC77DRAFT_896944	15.216	3.731	-2.32	0	0	ankyrin
gene:CC77DRAFT_1019406	231.443	35.875	-2.97	0	0	hypothetical protein
gene:CC77DRAFT_1019301	149.255	6.976	-4.678	0	0	UDP-Glycosyltransferase/glycogen phosphorylase
gene:CC77DRAFT_509520	33.732	1.024	-5.226	0	0	trypsin-domain-containing protein
gene:CC77DRAFT_337731	12.986	1.179	-3.767	0	0	hypothetical protein
gene:CC77DRAFT_710836	25.122	1.597	-4.314	0	0	HAD-like protein
gene:CC77DRAFT_1061535	10.489	1.001	-3.659	0	0	hypothetical protein
gene:CC77DRAFT_1029499	58.893	7.003	-3.324	0	0	hypothetical protein
gene:CC77DRAFT_1020811	6.822	0.524	-3.934	0	0	hypothetical protein
gene:CC77DRAFT_1065821	71.579	14.298	-2.614	0	0	hypothetical protein
gene:CC77DRAFT_392852	10.471	2.391	-2.419	0	0	hypothetical protein
gene:CC77DRAFT_923958	9.649	0.77	-3.998	0	0	FAD/NAD(P)-binding domain-containing protein
gene:CC77DRAFT_454702	39.401	1.084	-5.454	0	0	hypothetical protein
gene:CC77DRAFT_1018411	8.369	0.749	-3.715	0	0	necrosis-and ethylene-inducing protein-like protein 1 precursor
gene:CC77DRAFT_660323	271.691	11.162	-4.959	0	0	PLP-dependent transferase
gene:CC77DRAFT_928143	29.115	2.804	-3.682	0	0	hypothetical protein
gene:CC77DRAFT_969412	27.02	0.927	-5.239	0	0	hypothetical protein
gene:CC77DRAFT_1030232	448.034	74.749	-2.87	0	0	hypothetical protein
gene:CC77DRAFT_1007448	131.355	15.832	-3.357	0	0	hypothetical protein
gene:CC77DRAFT_993348	136.378	10.919	-3.88	0	0	major facilitator superfamily transporter
gene:CC77DRAFT_1012796	162.19	30.65	-2.674	0	0	concanavalin A-like lectin/glucanase
gene:CC77DRAFT_1027166	14.657	1.798	-3.305	0	0	hypothetical protein
gene:CC77DRAFT_383095	24.564	2.997	-3.332	0	0	FabD/lysophospholipase-like protein
gene:CC77DRAFT_568196	28.303	3.572	-3.321	0	0	kinase-like protein
gene:CC77DRAFT_312590	218.446	27.274	-3.345	0	0	hypothetical protein
gene:CC77DRAFT_1066430	91.914	3.4	-5.139	0	0	hypothetical protein
gene:CC77DRAFT_935384	23.078	3.289	-3.138	0	0	hypothetical protein
gene:CC77DRAFT_1021697	67.756	3.492	-4.593	0	0	hypothetical protein
gene:CC77DRAFT_431889	259.303	35.602	-3.208	0	0	DNA replication complex GINS protein PSF3
gene:CC77DRAFT_794221	9.126	1.47	-2.925	0	0	FAD/NAD(P)-binding domain-containing protein
gene:CC77DRAFT_1060376	724.242	38.122	-4.622	0	0	hypothetical protein
gene:CC77DRAFT_1019420	32.202	1.54	-4.753	0	0	hypothetical protein
gene:CC77DRAFT_1064730	45.972	1.259	-5.577	0	0	hypothetical protein
gene:CC77DRAFT_1031349	36.833	2.15	-4.309	0	0	L-asparaginase
gene:CC77DRAFT_56667	79.126	3.078	-4.872	0	0	GroES-like protein
gene:CC77DRAFT_946407	28.19	7.175	-2.268	0	0	ent-kaurene oxidase
gene:CC77DRAFT_851338	114.662	10.488	-3.813	0	0	hypothetical protein
gene:CC77DRAFT_929830	6.639	0.813	-3.274	0	0	acid protease
gene:CC77DRAFT_1019494	4.037	0.795	-2.617	0	0	hypothetical protein
gene:CC77DRAFT_1025906	41.181	10.288	-2.318	0	0	ornithine cyclodeaminase
gene:CC77DRAFT_1016966	51.978	7.044	-3.139	0	0	hypothetical protein
gene:CC77DRAFT_1005405	137.079	12.94	-3.754	0	0	hypothetical protein
gene:CC77DRAFT_1093840	217.085	5.035	-5.821	0	0	hypothetical protein
gene:CC77DRAFT_861048	445.805	82.31	-2.747	0	0	hypothetical protein
gene:CC77DRAFT_1018647	442.309	16.706	-4.95	0	0	putative oxidoreductase CipA
gene:CC77DRAFT_1072815	22.684	3.103	-3.189	0	0	FAD-binding domain-containing protein
gene:CC77DRAFT_1011171	112.213	34.848	-1.973	0	0	hypothetical protein
gene:CC77DRAFT_721166	1365.73	23.364	-6.133	0	0	hypothetical protein
gene:CC77DRAFT_937893	48.982	1.855	-5.082	0	0	hypothetical protein
gene:CC77DRAFT_987282	5.831	0.38	-4.19	0	0	hypothetical protein
gene:CC77DRAFT_983629	54.89	4.027	-4.014	0	0	ligninase LG6 precursor
gene:CC77DRAFT_1061702	38.346	2.016	-4.583	0	0	hypothetical protein
gene:CC77DRAFT_1035557	6.941	1.79	-2.235	0	0	Na/H antiporter
gene:CC77DRAFT_1024849	93.707	24.471	-2.24	0	0	hypothetical protein
gene:CC77DRAFT_1061893	103.997	5.295	-4.668	0	0	S-adenosyl-L-methionine-dependent methyltransferase
gene:CC77DRAFT_1036163	50.255	4.259	-3.903	0	0	hypothetical protein
gene:CC77DRAFT_584408	12.042	1.795	-3.087	0	0	hypothetical protein
gene:CC77DRAFT_9679	148.083	34.649	-2.417	0	0	ABC1-domain-containing protein
gene:CC77DRAFT_1061567	8.425	1.09	-3.192	0	0	acyl-CoA N-acyltransferase
gene:CC77DRAFT_305388	11.591	2.442	-2.523	0	0	hypothetical protein
gene:CC77DRAFT_1018461	84.26	9.881	-3.419	0	0	hypothetical protein
gene:CC77DRAFT_330970	18.72	1.86	-3.568	0	0	hypothetical protein
gene:CC77DRAFT_1023703	21.068	3.458	-2.927	0	0	NPD-domain-containing protein
gene:CC77DRAFT_725777	44.872	2.142	-4.77	0	0	hypothetical protein
gene:CC77DRAFT_946771	25.393	1.601	-4.229	0	0	hypothetical protein
gene:CC77DRAFT_309212	95.058	3.268	-5.26	0	0	hypothetical protein
gene:CC77DRAFT_169390	2.435	0.116	-4.712	0	0	HET-domain-containing protein
gene:CC77DRAFT_1053888	37.947	2.826	-4.043	0	0	hypothetical protein
gene:CC77DRAFT_1057578	6.156	0.597	-3.63	0	0	hypothetical protein
gene:CC77DRAFT_1075284	43.884	1.315	-5.41	0	0	hypothetical protein
gene:CC77DRAFT_1021685	72.922	3.367	-4.755	0	0	hypothetical protein
gene:CC77DRAFT_1031660	42.333	3.24	-4.019	0	0	hypothetical protein
gene:CC77DRAFT_1005026	4.507	0.596	-3.168	0	0	mannose-binding lectin
gene:CC77DRAFT_1026966	4.387	0.448	-3.574	0	0	Isochorismatase hydrolase
gene:CC77DRAFT_1005113	35.416	3.895	-3.473	0	0	hypothetical protein
gene:CC77DRAFT_1065040	13.675	1.944	-3.123	0	0	hypothetical protein
gene:CC77DRAFT_1016903	32.701	8.833	-2.165	0	0	hypothetical protein
gene:CC77DRAFT_333965	167.885	16.204	-3.737	0	0	MFS general substrate transporter
gene:CC77DRAFT_1062824	6.695	1.115	-2.847	0	0	hypothetical protein
gene:CC77DRAFT_1021648	17.027	1.467	-3.829	0	0	hypothetical protein
gene:CC77DRAFT_157132	74.61	6.506	-3.788	0	0	hypothetical protein
gene:CC77DRAFT_1066527	72.745	11.189	-3.011	0	0	hypothetical protein
gene:CC77DRAFT_1047291	2.382	0.226	-3.676	0	0	glyoxalase-domain-containing protein
gene:CC77DRAFT_1078917	44.882	9.097	-2.634	0	0	GroES-like protein
gene:CC77DRAFT_936957	13.171	0.559	-4.908	0	0	ATP-binding cassette transporter-like protein
gene:CC77DRAFT_546209	4.165	0.424	-3.602	0	0	short-chain dehydrogenase
gene:CC77DRAFT_1026394	3.275	0.221	-4.102	0	0	hypothetical protein
gene:CC77DRAFT_1066736	94.893	27.847	-2.053	0	0	hypothetical protein
gene:CC77DRAFT_1016219	17.783	1.558	-3.805	0	0	hypothetical protein
gene:CC77DRAFT_718771	17.028	0.762	-4.854	0	0	hypothetical protein
gene:CC77DRAFT_1007650	282.455	43.645	-3.036	0	0	hypothetical protein
gene:CC77DRAFT_436276	131.733	17.692	-3.194	0	0	hypothetical protein
gene:CC77DRAFT_1065430	13.334	3.327	-2.308	0	0	hypothetical protein
gene:CC77DRAFT_956671	10.948	0.542	-4.573	0	0	hypothetical protein
gene:CC77DRAFT_1055896	165.441	5.402	-5.32	0	0	hypothetical protein
gene:CC77DRAFT_509182	39.433	2.892	-4.086	0	0	hypothetical protein
gene:CC77DRAFT_242971	94.19	7.112	-3.948	0	0	hypothetical protein
gene:CC77DRAFT_1031191	161.416	14.434	-3.8	0	0	cysteine proteinase
gene:CC77DRAFT_930297	216.986	12.651	-4.46	0	0	carboxypeptidase cpdS precursor
gene:CC77DRAFT_854371	9.576	1.536	-2.941	0	0	hypothetical protein
gene:CC77DRAFT_971427	27.823	1.351	-4.745	0	0	NAD(P)-binding protein
gene:CC77DRAFT_949361	16.153	2.374	-3.08	0	0	alpha/beta-hydrolase
gene:CC77DRAFT_317326	11.484	1.47	-3.293	0	0	hypothetical protein
gene:CC77DRAFT_1024752	104.691	27.608	-2.246	0	0	NADPH dehydrogenase
gene:CC77DRAFT_1020673	2.801	0.12	-4.704	0	0	hypothetical protein
gene:CC77DRAFT_309569	52.596	1.999	-5.108	0	0	hypothetical protein
gene:CC77DRAFT_1091304	7.592	1.343	-2.785	0	0	class I glutamine amidotransferase-like protein
gene:CC77DRAFT_429563	16.435	2.285	-3.174	0	0	hypothetical protein
gene:CC77DRAFT_1017599	22.972	2.014	-3.733	0	0	rna-dependent rna polymeras-like protein
gene:CC77DRAFT_1026734	24.938	5.263	-2.521	0	0	hypothetical protein
gene:CC77DRAFT_1049125	136.963	20.654	-3.038	0	0	hypothetical protein
gene:CC77DRAFT_393145	6.605	0.785	-3.376	0	0	hypothetical protein
gene:CC77DRAFT_1059006	240.66	50.866	-2.568	0	0	hypothetical protein
gene:CC77DRAFT_551499	20.707	4.316	-2.554	0	0	hypothetical protein
gene:CC77DRAFT_924249	94.213	30.876	-1.906	0	0	hypothetical protein
gene:CC77DRAFT_216117	25.851	7.237	-2.126	0	0	hypothetical protein
gene:CC77DRAFT_1063825	17.363	1.159	-4.174	0	0	pectate lyase precursor
gene:CC77DRAFT_998423	16.312	3.224	-2.598	0	0	hypothetical protein
gene:CC77DRAFT_965661	9.363	1.482	-2.932	0	0	UPF0187-domain-containing protein
gene:CC77DRAFT_1004665	215.431	10.314	-4.778	0	0	hypothetical protein
gene:CC77DRAFT_936281	290.704	18.523	-4.212	0	0	P-loop containing nucleoside triphosphate hydrolase protein
gene:CC77DRAFT_1007005	22.344	1.784	-3.909	0	0	hypothetical protein
gene:CC77DRAFT_971779	3.008	0.301	-3.547	0	0	hypothetical protein
gene:CC77DRAFT_1018931	12.668	1.067	-3.842	0	0	taurine catabolism dioxygenase
gene:CC77DRAFT_1064896	66.445	11.881	-2.744	0	0	hypothetical protein
gene:CC77DRAFT_941532	25.42	2.855	-3.414	0	0	F-box domain-containing protein
gene:CC77DRAFT_1021695	7.273	0.468	-4.221	0	0	hypothetical protein
gene:CC77DRAFT_1089851	47.858	8.28	-2.785	0	0	hypothetical protein
gene:CC77DRAFT_214442	9.823	0.74	-3.95	0	0	hypothetical protein
gene:CC77DRAFT_337758	246.913	13.622	-4.504	0	0	hypothetical protein
gene:CC77DRAFT_1059514	259.314	27.003	-3.573	0	0	hypothetical protein
gene:CC77DRAFT_183768	590.402	125.903	-2.555	0	0	methionine adenosyltransferase
gene:CC77DRAFT_539720	9.98	0.594	-4.338	0	0	hypothetical protein
gene:CC77DRAFT_925229	2.977	0.343	-3.366	0	0	hypothetical protein
gene:CC77DRAFT_1038297	232.113	10.756	-4.736	0	0	hypothetical protein
gene:CC77DRAFT_404283	167.99	31.896	-2.679	0	0	hypothetical protein
gene:CC77DRAFT_71902	13.358	2.693	-2.607	0	0	kinase-like protein
gene:CC77DRAFT_1092048	29.413	3.674	-3.271	0	0	hypothetical protein
gene:CC77DRAFT_1019220	26.875	5.538	-2.588	0	0	hypothetical protein
gene:CC77DRAFT_935643	324.234	38.121	-3.453	0	0	Di-copper centre-containing protein
gene:CC77DRAFT_1005109	559.887	68.411	-3.393	0	0	putative oxidoreductase
gene:CC77DRAFT_1064503	141.865	21.562	-2.975	0	0	hypothetical protein
gene:CC77DRAFT_742157	56.259	5.69	-3.603	0	0	hypothetical protein
gene:CC77DRAFT_732031	139.374	33.355	-2.362	0	0	hypothetical protein
gene:CC77DRAFT_1049761	10.655	2.255	-2.537	0	0	MFS general substrate transporter
gene:CC77DRAFT_1033667	157.936	43.568	-2.157	0	0	hypothetical protein
gene:CC77DRAFT_1023656	100.526	8.191	-3.93	0	0	hypothetical protein
gene:CC77DRAFT_6868	12.507	2.583	-2.539	0	0	oxidoreductase domain-containing protein
gene:CC77DRAFT_834546	14.953	3.671	-2.339	0	0	hypothetical protein
gene:CC77DRAFT_841372	51.709	6.151	-3.431	0	0	acetyl-CoA synthetase-like protein
gene:CC77DRAFT_847866	65.43	2.431	-5.15	0	0	hypothetical protein
gene:CC77DRAFT_1026735	15.602	2.96	-2.688	0	0	hypothetical protein
gene:CC77DRAFT_579507	1.113	0.132	-3.362	0	0	hypothetical protein
gene:CC77DRAFT_980021	42.562	0.924	-5.702	0	0	hypothetical protein
gene:CC77DRAFT_1056011	998.874	115.079	-3.458	0	0	hypothetical protein
gene:CC77DRAFT_314509	139.487	24.529	-2.844	0	0	Clavaminate synthase-like protein
gene:CC77DRAFT_926475	42.136	5.255	-3.229	0	0	hypothetical protein
gene:CC77DRAFT_1055456	5.15	0.259	-4.53	0	0	hypothetical protein
gene:CC77DRAFT_1026346	11.716	0.73	-4.247	0	0	hypothetical protein
gene:CC77DRAFT_216735	609.989	113.548	-2.75	0	0	hypothetical protein
gene:CC77DRAFT_1015922	11.559	2.032	-2.821	0	0	hypothetical protein
gene:CC77DRAFT_581553	1.154	0.149	-3.198	0	0	hypothetical protein
gene:CC77DRAFT_1058990	33.828	3.063	-3.678	0	0	ribonuclease-domain-containing protein
gene:CC77DRAFT_944315	4.754	0.864	-2.703	0	0	allantoin permease
gene:CC77DRAFT_42606	18.795	1.631	-3.744	0	0	hypothetical protein
gene:CC77DRAFT_966127	9.38	0.251	-5.421	0	0	HET-domain-containing protein
gene:CC77DRAFT_1017470	8.714	0.519	-4.257	0	0	hypothetical protein
gene:CC77DRAFT_1023269	2090.64	791.132	-1.698	0	0	hypothetical protein
gene:CC77DRAFT_1024554	274.214	54.291	-2.629	0	0	hypothetical protein
gene:CC77DRAFT_1062463	60.399	9.171	-3.022	0	0	P-loop containing nucleoside triphosphate hydrolase protein
gene:CC77DRAFT_281418	4.079	0.647	-2.903	0	0	hypothetical protein
gene:CC77DRAFT_1018468	4.815	1.464	-2.031	0	0	potassium/sodium eff
gene:CC77DRAFT_936354	1.872	0.189	-3.546	0	0	hypothetical protein
gene:CC77DRAFT_742985	93.415	27.776	-2.022	0	0	potassium/sodium eff
gene:CC77DRAFT_1081779	70.767	18.414	-2.259	0	0	hypothetical protein
gene:CC77DRAFT_872038	3.585	0.434	-3.366	0	0	galactose oxidase
gene:CC77DRAFT_982379	1097.39	316.068	-2.104	0	0	hypothetical protein
gene:CC77DRAFT_1007204	27.028	6.021	-2.459	0	0	hypothetical protein
gene:CC77DRAFT_1057280	92.858	21.851	-2.418	0	0	hypothetical protein
gene:CC77DRAFT_1024826	13.619	1.85	-3.23	0	0	retinol dehydrogenase 14
gene:CC77DRAFT_1067790	47.05	3.895	-3.84	0	0	hypothetical protein
gene:CC77DRAFT_929426	724.587	87.667	-3.344	0	0	hypothetical protein
gene:CC77DRAFT_1062972	9.996	1.551	-2.925	0	0	subtilisin-like serine protease-like protein PR1A
gene:CC77DRAFT_1003543	58.934	5.449	-3.808	0	0	NmrA-like family protein
gene:CC77DRAFT_1029425	592.353	11.265	-5.923	0	0	cytochrome P450
gene:CC77DRAFT_1009078	27.961	5.445	-2.693	0	0	Arginase/deacetylase
gene:CC77DRAFT_394473	3.222	0.687	-2.513	0	0	hypothetical protein
gene:CC77DRAFT_899440	298.444	15.084	-4.652	0	0	ribosomal protein P1
gene:CC77DRAFT_72201	56.056	2.807	-4.557	0	0	hypothetical protein
gene:CC77DRAFT_931446	212.415	36.422	-2.887	0	0	P-loop containing nucleoside triphosphate hydrolase protein
gene:CC77DRAFT_86302	24.967	6.556	-2.199	0	0	hypothetical protein
gene:CC77DRAFT_1018633	37.218	6.227	-2.839	0	0	hypothetical protein
gene:CC77DRAFT_1048390	4.586	1.055	-2.404	0	0	HET-domain-containing protein
gene:CC77DRAFT_1077409	1.675	0.172	-3.578	0	0	hypothetical protein
gene:CC77DRAFT_944700	7.503	1.208	-2.967	0	0	pectin lyase-like protein
gene:CC77DRAFT_770330	95.662	11.308	-3.44	0	0	beta-lactamase/transpeptidase-like protein
gene:CC77DRAFT_1011316	91.805	15.393	-2.889	0	0	beta-1,3-exoglucanase
gene:CC77DRAFT_12990	15.901	2.768	-2.772	0	0	phosphate permease
gene:CC77DRAFT_950584	26.388	8.549	-1.923	0	0	cutinase
gene:CC77DRAFT_1067395	3.833	1.078	-2.136	0	0	hypothetical protein
gene:CC77DRAFT_1020450	11.683	1.251	-3.44	0	0	Metallo-dependent phosphatase
gene:CC77DRAFT_952260	15.881	1.174	-4.135	0	0	multidrug resistance protein CDR2
gene:CC77DRAFT_1048047	27.639	3.179	-3.391	0	0	hypothetical protein
gene:CC77DRAFT_1016054	6.181	1.063	-2.868	0	0	hypothetical protein
gene:CC77DRAFT_930263	12.866	3.368	-2.229	0	0	subtilisin-like protein
gene:CC77DRAFT_1043791	103.401	10.679	-3.53	0	0	prolyl aminopeptidase
gene:CC77DRAFT_1020038	181.349	30.798	-2.853	0	0	hypothetical protein
gene:CC77DRAFT_1058491	8.379	1.477	-2.808	0	0	hypothetical protein
gene:CC77DRAFT_731687	116.502	29.055	-2.311	0	0	hypothetical protein
gene:CC77DRAFT_563375	72.822	12.09	-2.938	0	0	plasma membrane calcium-transporting ATPase 2
gene:CC77DRAFT_720833	3.836	0.55	-3.039	0	0	hypothetical protein
gene:CC77DRAFT_726872	10.785	2.493	-2.39	0	0	HET-domain-containing protein
gene:CC77DRAFT_807823	197.836	9.877	-4.715	0	0	hypothetical protein
gene:CC77DRAFT_259924	133.6	27.36	-2.634	0	0	hypothetical protein
gene:CC77DRAFT_956302	2.236	0.316	-3.148	0	0	hypothetical protein
gene:CC77DRAFT_902224	33.022	2.614	-3.86	0	0	hypothetical protein
gene:CC77DRAFT_1019133	246.861	22.831	-3.72	0	0	hypothetical protein
gene:CC77DRAFT_1096785	333.628	110.39	-1.909	0	0	four F5 protein
gene:CC77DRAFT_77574	869.269	207.489	-2.4	0	0	thioredoxin-like protein
gene:CC77DRAFT_846320	35.122	3.628	-3.648	0	0	hypothetical protein
gene:CC77DRAFT_290631	129.081	15.834	-3.395	0	0	NmrA family protein-like protein
gene:CC77DRAFT_928797	88.539	28.223	-1.927	0	0	hypothetical protein
ENSRNAG049922504	50.989	16.643	-1.912	0	0	NA
gene:CC77DRAFT_1024523	127.89	34.589	-2.212	0	0	voltage-gated potassium channel subunit beta-1 channel subunit beta-1
gene:CC77DRAFT_938998	21.29	5.042	-2.368	0	0	hypothetical protein
gene:CC77DRAFT_1022777	29.536	5.96	-2.642	0	0	cytidine/deoxycytidylate deaminase family protein
gene:CC77DRAFT_646395	330.502	47.295	-3.092	0	0	hypothetical protein
gene:CC77DRAFT_578682	11.667	1.184	-3.539	0	0	hypothetical protein
gene:CC77DRAFT_1024573	77.037	2.598	-5.287	0	0	FMN-linked oxidoreductase
gene:CC77DRAFT_174937	10.124	1.426	-3.082	0	0	hypothetical protein
gene:CC77DRAFT_200992	10.996	0.815	-4.032	0	0	hypothetical protein
gene:CC77DRAFT_950450	658.573	101.665	-3.049	0	0	NAD dependent epimerase/dehydratase family protein-like protein
gene:CC77DRAFT_235708	84.806	4.983	-4.491	0	0	alpha/beta-hydrolase
gene:CC77DRAFT_940513	1343.36	78.879	-4.343	0	0	glycosyl transferas-like protein
gene:CC77DRAFT_944358	9.928	0.552	-4.385	0	0	zincin
gene:CC77DRAFT_1004729	20.691	4.239	-2.559	0	0	hypothetical protein
gene:CC77DRAFT_648481	29.005	2.483	-3.86	0	0	glucosamine-6-phosphate deaminase
gene:CC77DRAFT_1022113	55.611	10.781	-2.69	0	0	hypothetical protein
gene:CC77DRAFT_1065431	1.179	0.114	-3.617	0	0	hypothetical protein
gene:CC77DRAFT_1000211	34.545	1.483	-4.932	0	0	NAD(P)-binding protein
gene:CC77DRAFT_10064	3.888	0.831	-2.509	0	0	chromate ion transporter-like protein
gene:CC77DRAFT_1092390	8.426	1.257	-3.095	0	0	hypothetical protein
gene:CC77DRAFT_674315	23.843	7.905	-1.902	0	0	hypothetical protein
gene:CC77DRAFT_537643	3.631	0.251	-4.066	0	0	hypothetical protein
gene:CC77DRAFT_1074732	327.255	53.828	-2.959	0	0	hypothetical protein
gene:CC77DRAFT_383121	6.894	1.125	-2.94	0	0	hypothetical protein
gene:CC77DRAFT_1029430	33.693	3.95	-3.427	0	0	hypothetical protein
gene:CC77DRAFT_1057783	4.706	0.908	-2.626	0	0	hypothetical protein
gene:CC77DRAFT_793997	8.547	0.763	-3.707	0	0	hypothetical protein
gene:CC77DRAFT_1015999	8.311	1.322	-2.914	0	0	hypothetical protein
gene:CC77DRAFT_861072	57.312	10.55	-2.788	0	0	adenosine deaminase
gene:CC77DRAFT_1098012	7.492	0.847	-3.353	0	0	FAD-binding domain-containing protein
gene:CC77DRAFT_1007653	6.471	0.509	-3.88	0	0	hypothetical protein
gene:CC77DRAFT_942251	123.916	16.037	-3.236	0	0	hypothetical protein
gene:CC77DRAFT_91446	35.566	7.152	-2.642	0	0	hypothetical protein
gene:CC77DRAFT_1033815	18.016	2.391	-3.144	0	0	Dit2 protein
gene:CC77DRAFT_103914	517.079	76.612	-2.999	0	0	hypothetical protein
gene:CC77DRAFT_974676	27.255	3.962	-3.013	0	0	galactose oxidase
gene:CC77DRAFT_1031901	7.961	0.541	-4.255	0	0	beta-lactamase/transpeptidase-like protein
gene:CC77DRAFT_173706	22.001	2.802	-3.205	0	0	hypothetical protein
gene:CC77DRAFT_1016554	1232.98	192.25	-2.96	0	0	hypothetical protein
gene:CC77DRAFT_1066133	16.282	1.573	-3.59	0	0	hypothetical protein
gene:CC77DRAFT_999746	94.283	6.114	-4.316	0	0	MFS general substrate transporter
gene:CC77DRAFT_279338	32.351	6.333	-2.672	0	0	tetratricopeptide repeat domain-containing protein
gene:CC77DRAFT_20192	4.872	1.663	-1.841	0	0	hypothetical protein
gene:CC77DRAFT_984744	9.4	0.945	-3.525	0	0	MFS general substrate transporter
gene:CC77DRAFT_1100283	15.697	1.212	-3.981	0	0	HET-domain-containing protein
gene:CC77DRAFT_1040580	9.549	1.076	-3.365	0	0	Zn-dependent exopeptidase
gene:CC77DRAFT_960550	11.113	0.822	-4.003	0	0	urea active transporter
gene:CC77DRAFT_636580	8.532	0.876	-3.65	0	0	MFS general substrate transporter
gene:CC77DRAFT_237249	177.923	29.143	-2.95	0	0	GPI-anchored cell wall beta-1,3-endoglucanase EglC
gene:CC77DRAFT_1011953	497.601	41.51	-3.909	0	0	hypothetical protein
gene:CC77DRAFT_379603	20.446	2.631	-3.188	0	0	hypothetical protein
gene:CC77DRAFT_439158	473.505	36.94	-4.031	0	0	hypothetical protein
gene:CC77DRAFT_1059167	338.467	16.028	-4.638	0	0	FAD-binding domain-containing protein
gene:CC77DRAFT_939960	39.635	9.252	-2.35	0	0	sugar isomerase
gene:CC77DRAFT_1019741	58.472	5.125	-3.801	0	0	hypothetical protein
gene:CC77DRAFT_192536	69.918	11.717	-2.858	0	0	hypothetical protein
gene:CC77DRAFT_941766	8.196	1.216	-3.105	0	0	hypothetical protein
gene:CC77DRAFT_844787	37.477	8.232	-2.513	0	0	hypothetical protein
gene:CC77DRAFT_597932	82.474	17.102	-2.586	0	0	hypothetical protein
gene:CC77DRAFT_1064285	10.783	0.623	-4.353	0	0	hypothetical protein
gene:CC77DRAFT_1025684	10.745	2.436	-2.416	0	0	hypothetical protein
gene:CC77DRAFT_205649	1.961	0.366	-2.733	0	0	hypothetical protein
gene:CC77DRAFT_1025830	4.566	1.332	-2.078	0	0	hypothetical protein
gene:CC77DRAFT_1038119	4.753	0.395	-3.779	0	0	alcohol oxidase
gene:CC77DRAFT_1014388	137.333	13.392	-3.605	0	0	hypothetical protein
gene:CC77DRAFT_1058243	37.168	5.356	-3.098	0	0	hypothetical protein
gene:CC77DRAFT_1025144	201.286	22.348	-3.429	0	0	NAD(P)-binding protein
gene:CC77DRAFT_246703	47.584	19.339	-1.599	0	0	PLC-like phosphodiesterase
gene:CC77DRAFT_1032529	928.547	183.755	-2.69	0	0	glutathione S-transferase II
gene:CC77DRAFT_383282	31.825	3.475	-3.424	0	0	formamidase FmdS
gene:CC77DRAFT_466775	587.25	120.773	-2.587	0	0	hypothetical protein
gene:CC77DRAFT_777139	354.192	65.781	-2.775	0	0	hypothetical protein
gene:CC77DRAFT_668356	12.659	1.589	-3.279	0	0	nucleotide-diphospho-sugar transferase
gene:CC77DRAFT_944615	15.164	3.554	-2.37	0	0	alcohol oxidase
gene:CC77DRAFT_1065939	51.679	7.007	-3.245	0	0	hypothetical protein
gene:CC77DRAFT_1021883	28.807	3.223	-3.437	0	0	hypothetical protein
gene:CC77DRAFT_976404	134.418	26.155	-2.7	0	0	hypothetical protein
gene:CC77DRAFT_213692	14.835	3.182	-2.534	0	0	hypothetical protein
gene:CC77DRAFT_451935	106.452	8.199	-3.914	0	0	inositol oxygenase 1
gene:CC77DRAFT_1041285	2.84	0.639	-2.441	0	0	hypothetical protein
gene:CC77DRAFT_1032220	429.799	68.576	-2.979	0	0	alpha/beta-hydrolase
gene:CC77DRAFT_804135	21.22	3.012	-3.177	0	0	hypothetical protein
gene:CC77DRAFT_679861	11.146	2.229	-2.568	0	0	hypothetical protein
gene:CC77DRAFT_994304	3.189	0.778	-2.36	0	0	hypothetical protein
gene:CC77DRAFT_977857	104.43	6.882	-4.324	0	0	hypothetical protein
gene:CC77DRAFT_446781	108.77	17.329	-3.002	0	0	hypothetical protein
gene:CC77DRAFT_928393	9.069	1.496	-2.847	0	0	MFS general substrate transporter
gene:CC77DRAFT_317491	53.925	8.983	-2.941	0	0	hypothetical protein
gene:CC77DRAFT_1004727	6.421	0.411	-4.315	0	0	hypothetical protein
gene:CC77DRAFT_1030593	16.243	2.972	-2.806	0	0	ABC drug exporter AtrF
gene:CC77DRAFT_1046749	0.704	0.149	-2.525	0	0	hypothetical protein
gene:CC77DRAFT_1007435	10.581	1.572	-2.991	0	0	NAD(P)-binding protein
gene:CC77DRAFT_1022925	333.095	136.182	-1.575	0	0	Polyol:NADP oxidoreductase
gene:CC77DRAFT_976397	76.794	4.117	-4.447	0	0	hypothetical protein
gene:CC77DRAFT_1009392	164.958	22.57	-3.243	0	0	NAD dependent epimerase/dehydratase family protein
gene:CC77DRAFT_976259	4.714	0.934	-2.58	0	0	hypothetical protein
gene:CC77DRAFT_6606	487.453	113.024	-2.428	0	0	hypothetical protein
gene:CC77DRAFT_1025996	3.065	0.223	-3.984	0	0	hypothetical protein
gene:CC77DRAFT_853746	19.686	6.77	-1.828	0	0	hypothetical protein
gene:CC77DRAFT_946572	67.55	15.967	-2.367	0	0	hypothetical protein
gene:CC77DRAFT_400674	1.982	0.313	-2.975	0	0	dihydroflavonol-4-reductase
gene:CC77DRAFT_549435	8.281	1.858	-2.486	0	0	FAD-binding domain-containing protein
gene:CC77DRAFT_1023270	69.043	18.412	-2.235	0	0	hypothetical protein
gene:CC77DRAFT_962773	22.681	5.484	-2.349	0	0	beta-lactamase/transpeptidase-like protein
gene:CC77DRAFT_1097218	35.559	6.292	-2.778	0	0	GroES-like protein
gene:CC77DRAFT_947082	83.237	18.992	-2.462	0	0	HET-domain-containing protein
gene:CC77DRAFT_169358	93.694	6.26	-4.273	0	0	hypothetical protein
gene:CC77DRAFT_947964	9.737	0.618	-4.246	0	0	hypothetical protein
gene:CC77DRAFT_925682	59.288	14.797	-2.318	0	0	hypothetical protein
gene:CC77DRAFT_1017851	51.954	7.493	-3.007	0	0	hypothetical protein
gene:CC77DRAFT_1045339	15.57	1.567	-3.681	0	0	cytochrome P450 monooxygenase-like protein
gene:CC77DRAFT_1057332	3.147	0.879	-2.119	0	0	hypothetical protein
gene:CC77DRAFT_939153	27.056	8.143	-2.033	0	0	mitochondrial carrier
gene:CC77DRAFT_558790	40.153	6.041	-3.09	0	0	hypothetical protein
gene:CC77DRAFT_936031	8.01	2.731	-1.859	0	0	hypothetical protein
gene:CC77DRAFT_156348	22.734	5.996	-2.19	0	0	kinase-like protein
gene:CC77DRAFT_1064225	9.637	1.231	-3.324	0	0	hypothetical protein
gene:CC77DRAFT_1037776	7.441	1.098	-3.12	0	0	hypothetical protein
gene:CC77DRAFT_937635	8.034	1.402	-2.79	0	0	C2H2 domain-containing protein
gene:CC77DRAFT_1034878	15.618	3.555	-2.452	0	0	hypothetical protein
gene:CC77DRAFT_1057930	15.324	1.365	-3.663	0	0	hypothetical protein
gene:CC77DRAFT_167522	3.63	1.19	-1.904	0	0	endonuclease/exonuclease/phosphatase family protein-like protein
gene:CC77DRAFT_937861	89.658	14.987	-2.902	0	0	hypothetical protein
gene:CC77DRAFT_1018968	15.547	4.582	-2.055	0	0	Aldo/keto reductase
gene:CC77DRAFT_331522	10.248	1.726	-2.794	0	0	hypothetical protein
gene:CC77DRAFT_1037973	1.704	0.441	-2.233	0	0	MFS general substrate transporter
gene:CC77DRAFT_980103	98.935	10.738	-3.569	0	0	DUF663-domain-containing protein
gene:CC77DRAFT_941824	89.399	28.541	-1.941	0	0	hypothetical protein
gene:CC77DRAFT_1063797	54.247	9.925	-2.81	0	0	hypothetical protein
gene:CC77DRAFT_947204	475.922	98.673	-2.576	0	0	hypothetical protein
gene:CC77DRAFT_1023617	213.59	51.437	-2.374	0	0	DUF1909-domain-containing protein
gene:CC77DRAFT_466171	13.572	0.981	-4.186	0	0	hypothetical protein
gene:CC77DRAFT_1040911	11.191	0.364	-5.074	0	0	FAD-binding domain-containing protein
gene:CC77DRAFT_1063537	748.739	303.52	-1.588	0	0	hypothetical protein
gene:CC77DRAFT_1061589	139.391	27.43	-2.618	0	0	hypothetical protein
gene:CC77DRAFT_1052936	17.586	3.456	-2.607	0	0	MFS general substrate transporter
gene:CC77DRAFT_901691	9.692	2.698	-2.104	0	0	hypothetical protein
gene:CC77DRAFT_945371	36.722	6.114	-2.896	0	0	amino-acid permease inda1
gene:CC77DRAFT_1018826	4.687	1.349	-2.101	0	0	NAD(P)-binding protein
gene:CC77DRAFT_1078945	71.239	11.347	-2.892	0	0	amino acid transporter
gene:CC77DRAFT_1024517	40.039	10.502	-2.218	0	0	hypothetical protein
gene:CC77DRAFT_580285	5.701	0.353	-4.378	0	0	hypothetical protein
gene:CC77DRAFT_1091017	31.1	6.952	-2.431	0	0	hypothetical protein
gene:CC77DRAFT_1026628	85.735	21.45	-2.342	0	0	NAD(P)-binding protein
gene:CC77DRAFT_1031611	60.009	16.215	-2.227	0	0	hypothetical protein
gene:CC77DRAFT_1048292	56.776	10.433	-2.695	0	0	hypothetical protein
gene:CC77DRAFT_558304	53.909	5.225	-3.606	0	0	kinase-like protein
gene:CC77DRAFT_485377	18.088	6.989	-1.649	0	0	hypothetical protein
gene:CC77DRAFT_1018742	22.707	1.534	-4.129	0	0	hypothetical protein
gene:CC77DRAFT_744496	629.321	108.043	-2.805	0	0	hypothetical protein
gene:CC77DRAFT_1022880	16.591	5.333	-1.92	0	0	hypothetical protein
gene:CC77DRAFT_987620	5.325	0.348	-4.152	0	0	pisatin demethylase
gene:CC77DRAFT_941905	21.829	4.906	-2.465	0	0	transcriptional regulator medusa
gene:CC77DRAFT_584409	46.358	13.625	-2.095	0	0	hypothetical protein
gene:CC77DRAFT_1059334	7.284	0.544	-3.955	0	0	PEBP-like protein
gene:CC77DRAFT_1057310	3.684	0.706	-2.709	0	0	hypothetical protein
gene:CC77DRAFT_134451	16.707	5.374	-1.903	0	0	hypothetical protein
gene:CC77DRAFT_935744	19.466	2.525	-3.25	0	0	Di-copper centre-containing protein
gene:CC77DRAFT_834540	3.336	0.508	-2.995	0	0	concanavalin A-like lectin/glucanase
gene:CC77DRAFT_927010	53.844	16.779	-1.969	0	0	hypothetical protein
gene:CC77DRAFT_1089665	6.42	1.65	-2.244	0	0	hypothetical protein
gene:CC77DRAFT_383951	2.029	0.227	-3.502	0	0	NAD(P)-binding protein
gene:CC77DRAFT_979861	5.414	1.227	-2.457	0	0	4-coumarate-CoA ligase
gene:CC77DRAFT_1044181	54.053	4.736	-3.891	0	0	GroES-like protein
gene:CC77DRAFT_1015658	50.646	5.761	-3.457	0	0	potassium/sodium eff
gene:CC77DRAFT_518532	25.301	4.114	-2.976	0	0	hypothetical protein
gene:CC77DRAFT_1062823	4.069	1.055	-2.215	0	0	hypothetical protein
gene:CC77DRAFT_1043319	18.839	7.072	-1.719	0	0	hypothetical protein
gene:CC77DRAFT_1008232	47.656	7.738	-2.93	0	0	amino-acid permease inda1
gene:CC77DRAFT_1065847	4.571	0.48	-3.507	0	0	hypothetical protein
gene:CC77DRAFT_1004049	905.617	169.813	-2.779	0	0	membrane-associated proteins in eicosanoid and glutathione metabolism
gene:CC77DRAFT_675898	7.891	2.001	-2.265	0	0	hypothetical protein
gene:CC77DRAFT_1016047	69.251	8.021	-3.408	0	0	hypothetical protein
gene:CC77DRAFT_49662	20.503	4.407	-2.504	0	0	hypothetical protein
gene:CC77DRAFT_545424	8.122	0.978	-3.269	0	0	hypothetical protein
gene:CC77DRAFT_729740	13.185	1.603	-3.241	0	0	amidase signature enzyme
gene:CC77DRAFT_332901	3.09	0.884	-2.112	0	0	hypothetical protein
gene:CC77DRAFT_580585	163.871	11.194	-4.261	0	0	NmrA family protein
gene:CC77DRAFT_178498	4.748	0.288	-4.228	0	0	hypothetical protein
gene:CC77DRAFT_1012719	2.91	0.756	-2.28	0	0	hypothetical protein
gene:CC77DRAFT_1097494	358.12	133.077	-1.75	0	0	hypothetical protein
gene:CC77DRAFT_297181	142.114	14.648	-3.558	0	0	hypothetical protein
gene:CC77DRAFT_545259	20.724	2.989	-3.01	0	0	hypothetical protein
gene:CC77DRAFT_1038307	13.959	1.954	-3.062	0	0	MFS general substrate transporter
gene:CC77DRAFT_300012	268.902	49.536	-2.807	0	0	IFRD domain-containing protein
gene:CC77DRAFT_950329	105.272	19.935	-2.76	0	0	cytochrome P450
gene:CC77DRAFT_923732	11.001	2.497	-2.465	0	0	hypothetical protein
gene:CC77DRAFT_485981	16.949	2.136	-3.336	0	0	ribonuclease T2
gene:CC77DRAFT_597885	3.437	0.576	-2.839	0	0	hypothetical protein
gene:CC77DRAFT_366982	103.088	15.418	-2.999	0	0	hypothetical protein
gene:CC77DRAFT_949502	61.945	13.203	-2.486	0	0	hypothetical protein
gene:CC77DRAFT_1052778	32.542	11.559	-1.785	0	0	hypothetical protein
gene:CC77DRAFT_1020959	411.029	89.726	-2.494	0	0	bifunctional P-450/NADPH-P450 reductase
gene:CC77DRAFT_90909	227.242	89.264	-1.649	0	0	hypothetical protein
gene:CC77DRAFT_1005898	4.319	0.361	-3.782	0	0	hypothetical protein
gene:CC77DRAFT_1012590	110.33	39.957	-1.781	0	0	DUF924-domain-containing protein
gene:CC77DRAFT_1035204	16.254	1.594	-3.713	0	0	HET-domain-containing protein
gene:CC77DRAFT_1059829	131.829	29.04	-2.496	0	0	hypothetical protein
gene:CC77DRAFT_1057710	28.759	2.13	-4.163	0	0	hypothetical protein
gene:CC77DRAFT_455441	63.624	31.636	-1.306	0	0	hypothetical protein
gene:CC77DRAFT_1032528	17.219	6.082	-1.815	0	0	hypothetical protein
gene:CC77DRAFT_1017622	99.505	17.487	-2.866	0	0	AN1 zinc finger protein-like protein
gene:CC77DRAFT_948401	14.348	4.517	-1.933	0	0	subtilisin-like protein
gene:CC77DRAFT_297129	16.763	2.428	-3.073	0	0	hypothetical protein
gene:CC77DRAFT_896702	14.858	3.754	-2.289	0	0	hypothetical protein
gene:CC77DRAFT_1092673	11.341	1.294	-3.518	0	0	hypothetical protein
gene:CC77DRAFT_418849	331.21	96.318	-2.106	0	0	hypothetical protein
gene:CC77DRAFT_1059845	8.188	2.57	-1.963	0	0	oxidoreductase
gene:CC77DRAFT_1060049	1030.29	472.957	-1.43	0	0	hypothetical protein
gene:CC77DRAFT_1025676	104.503	33.69	-1.939	0	0	hypothetical protein
gene:CC77DRAFT_288655	6.661	0.657	-3.727	0	0	aldehyde reductase
gene:CC77DRAFT_950297	53.364	4.802	-3.866	0	0	GroES-like protein
gene:CC77DRAFT_1099741	1.713	0.332	-2.699	0	0	hypothetical protein
gene:CC77DRAFT_1029367	78.947	15.913	-2.638	0	0	uracil permease
gene:CC77DRAFT_982716	24.275	1.327	-4.578	0	0	NAD(P)-binding protein
gene:CC77DRAFT_1009657	4.208	0.746	-2.742	0	0	hypothetical protein
gene:CC77DRAFT_991870	2.269	0.474	-2.592	0	0	glycoside hydrolase
gene:CC77DRAFT_959809	1631.56	415.87	-2.315	0	0	hypothetical protein
gene:CC77DRAFT_1058384	51.758	7.505	-3.166	0	0	P-loop containing nucleoside triphosphate hydrolase protein
gene:CC77DRAFT_1026471	43.737	7.93	-2.713	0	0	hypothetical protein
gene:CC77DRAFT_572295	105.416	23.59	-2.407	0	0	ammonium transporter
gene:CC77DRAFT_1004724	84.958	28.5	-1.888	0	0	hypothetical protein
gene:CC77DRAFT_1009329	8.327	0.391	-4.814	0	0	hypothetical protein
gene:CC77DRAFT_862832	74.9	25.458	-1.874	0	0	hypothetical protein
gene:CC77DRAFT_1005628	6.883	2.327	-1.847	0	0	Rad4-domain-containing protein
gene:CC77DRAFT_1024659	9.011	1.649	-2.687	0	0	hypothetical protein
gene:CC77DRAFT_188886	2.864	0.654	-2.383	0	0	hypothetical protein
gene:CC77DRAFT_597948	80.721	18.254	-2.457	0	0	hypothetical protein
gene:CC77DRAFT_1029422	82.178	12.19	-2.996	0	0	transcription factor Cmr1
gene:CC77DRAFT_663198	72.177	11.98	-2.831	0	0	CBD9-like protein
gene:CC77DRAFT_926014	59.5	26.55	-1.467	0	0	hypothetical protein
gene:CC77DRAFT_1059244	24.942	9.451	-1.687	0	0	hypothetical protein
gene:CC77DRAFT_1100721	11.142	2.765	-2.354	0	0	major facilitator superfamily
gene:CC77DRAFT_279171	28.987	4.96	-2.913	0	0	alpha/beta hydrolase fold-3 domain-containing protein
gene:CC77DRAFT_1022937	207.329	48.872	-2.416	0	0	hypothetical protein
gene:CC77DRAFT_1021963	39.32	8.654	-2.535	0	0	hypothetical protein
gene:CC77DRAFT_1006877	2.393	0.607	-2.292	0	0	HET-domain-containing protein
gene:CC77DRAFT_1019492	17.062	6.167	-1.73	0	0	hypothetical protein
gene:CC77DRAFT_573024	19.691	6.558	-1.912	0	0	hypothetical protein
gene:CC77DRAFT_38543	71.266	20.791	-2.103	0	0	hypothetical protein
gene:CC77DRAFT_643285	824.659	151.34	-2.815	0	0	cytochrome P450
gene:CC77DRAFT_637765	6.383	2.865	-1.441	0	0	PLP-dependent transferase
gene:CC77DRAFT_1095706	4.381	1.533	-1.791	0	0	hypothetical protein
gene:CC77DRAFT_930835	59.19	17.821	-2.07	0	0	hypothetical protein
gene:CC77DRAFT_1012827	57.725	21.808	-1.726	0	0	hypothetical protein
gene:CC77DRAFT_959898	43.789	5.937	-3.244	0	0	DEAD-domain-containing protein
gene:CC77DRAFT_926267	26.02	7.292	-2.095	0	0	Zn-dependent exopeptidase
gene:CC77DRAFT_1002005	7.486	0.833	-3.377	0	0	hypothetical protein
gene:CC77DRAFT_1016320	16.758	4.592	-2.136	0	0	glycoside hydrolase
gene:CC77DRAFT_1055848	66.799	24.147	-1.783	0	0	Annexin
gene:CC77DRAFT_934843	70.647	21.134	-2.064	0	0	HlyIII-domain-containing protein
gene:CC77DRAFT_1039208	13.118	4.065	-1.987	0	0	Cloroperoxidase
gene:CC77DRAFT_964677	107.74	33.466	-1.946	0	0	HET-domain-containing protein
gene:CC77DRAFT_962625	22.104	5.983	-2.135	0	0	hypothetical protein
gene:CC77DRAFT_694450	9.448	1.713	-2.687	0	0	voltage-gated potassium channel subunit beta-2
gene:CC77DRAFT_1020531	12.088	2.616	-2.524	0	0	hypothetical protein
gene:CC77DRAFT_699440	24.855	10.025	-1.624	0	0	acetoacetate-CoA ligase
gene:CC77DRAFT_1025542	8.947	1.132	-3.187	0	0	FAD/NAD(P)-binding domain-containing protein
gene:CC77DRAFT_947253	5.966	0.636	-3.411	0	0	hypothetical protein
gene:CC77DRAFT_1030205	679.672	77.7	-3.523	0	0	thioesterase family protein
gene:CC77DRAFT_956758	1.934	0.285	-2.96	0	0	hypothetical protein
gene:CC77DRAFT_844885	23.195	7.642	-1.937	0	0	PLP-dependent transferase
gene:CC77DRAFT_1024999	457.95	111.658	-2.321	0	0	oxidoreductase domain-containing protein
gene:CC77DRAFT_950247	3.376	0.416	-3.234	0	0	hypothetical protein
gene:CC77DRAFT_752773	31.035	9.522	-2.042	0	0	hypothetical protein
gene:CC77DRAFT_661231	193.046	57.508	-2.087	0	0	hypothetical protein
gene:CC77DRAFT_1018028	15.592	5.205	-1.843	0	0	hypothetical protein
gene:CC77DRAFT_168362	79.431	18.071	-2.425	0	0	calcium-dependent phosphotriesterase
gene:CC77DRAFT_943860	86.249	26.045	-2.036	0	0	hypothetical protein
gene:CC77DRAFT_1017587	33.841	8.008	-2.407	0	0	hypothetical protein
gene:CC77DRAFT_1060656	12.233	2.218	-2.683	0	0	membrane transporter
gene:CC77DRAFT_1022310	146.528	32.555	-2.443	0	0	hypothetical protein
gene:CC77DRAFT_1005543	9.114	1.127	-3.356	0	0	carbonic anhydrase
gene:CC77DRAFT_360136	103.57	27.445	-2.159	0	0	hypothetical protein
gene:CC77DRAFT_926575	17.626	4.22	-2.337	0	0	glycosyl transferase
gene:CC77DRAFT_1065356	156.404	31.168	-2.682	0	0	hypothetical protein
gene:CC77DRAFT_466591	1.471	0.323	-2.448	0	0	hypothetical protein
gene:CC77DRAFT_210843	70.401	14.255	-2.584	0	0	hypothetical protein
gene:CC77DRAFT_836683	12.184	1.721	-3.185	0	0	NAD(P)-binding protein
gene:CC77DRAFT_928686	37.808	8.124	-2.578	0	0	NAD(P)-binding protein
gene:CC77DRAFT_1032508	7.283	2.049	-2.085	0	0	hypothetical protein
gene:CC77DRAFT_977030	1.785	0.386	-2.503	0	0	hypothetical protein
gene:CC77DRAFT_86486	22.651	6.261	-2.098	0	0	cupin domain-containing protein
gene:CC77DRAFT_1050246	22.724	3.027	-3.157	0	0	hypothetical protein
gene:CC77DRAFT_64564	6.055	2.092	-1.801	0	0	hypothetical protein
gene:CC77DRAFT_1015872	65.117	23.447	-1.798	0	0	mannose-P-dolichol utilization defect 1 protein
gene:CC77DRAFT_1039958	24.015	9.405	-1.631	0	0	DUF1295-domain-containing protein
gene:CC77DRAFT_1026430	134.424	19.771	-3.113	0	0	alpha/beta-hydrolase
gene:CC77DRAFT_1057120	3.591	0.793	-2.496	0	0	hypothetical protein
gene:CC77DRAFT_791558	17.611	4.092	-2.366	0	0	hypothetical protein
gene:CC77DRAFT_299044	415.615	3.731	-7.211	0	0	heme peroxidase
gene:CC77DRAFT_1006345	86.233	7.374	-3.887	0	0	acid protease
gene:CC77DRAFT_781341	5.566	2.217	-1.599	0	0	hypothetical protein
gene:CC77DRAFT_980325	11.588	2.463	-2.472	0	0	hypothetical protein
gene:CC77DRAFT_1019130	29.305	10.16	-1.82	0	0	hypothetical protein
gene:CC77DRAFT_216153	3.372	0.621	-2.704	0	0	HET-domain-containing protein
gene:CC77DRAFT_939002	153.213	39.355	-2.31	0	0	magnesium-dependent phosphatase-1
gene:CC77DRAFT_1019685	16.392	3.883	-2.385	0	0	hypothetical protein
gene:CC77DRAFT_443318	5.97	1.786	-1.999	0	0	flavo protein monooxygenase
gene:CC77DRAFT_853357	53.864	6.822	-3.339	0	0	Brix-domain-containing protein
gene:CC77DRAFT_83435	5.779	2.601	-1.435	0	0	hypothetical protein
gene:CC77DRAFT_1016623	9.261	2.659	-2.048	0	0	MFS general substrate transporter
gene:CC77DRAFT_1023423	37.45	3.618	-3.758	0	0	MFS general substrate transporter
gene:CC77DRAFT_1025284	186.341	60.425	-1.945	0	0	EF-hand
gene:CC77DRAFT_1028922	13.028	3.915	-2.001	0	0	kinase-like protein
gene:CC77DRAFT_967430	75.386	22	-2.115	0	0	hypothetical protein
gene:CC77DRAFT_1063299	4.995	1.495	-2.077	0	0	hypothetical protein
gene:CC77DRAFT_980262	4.357	0.782	-2.796	0	0	hypothetical protein
gene:CC77DRAFT_1015799	12.265	4.047	-1.875	0	0	hypothetical protein
gene:CC77DRAFT_1020796	5.437	0.573	-3.59	0	0	leupeptin-inactivating enzyme 1 precursor
gene:CC77DRAFT_1012268	2.615	0.398	-2.994	0	0	hypothetical protein
gene:CC77DRAFT_1030375	349.002	124.755	-1.792	0	0	thioredoxin reductase
gene:CC77DRAFT_936237	58.945	21.167	-1.779	0	0	DUF427-domain-containing protein
gene:CC77DRAFT_933183	54.412	18.689	-1.865	0	0	hypothetical protein
gene:CC77DRAFT_1065846	1.616	0.205	-3.204	0	0	hypothetical protein
gene:CC77DRAFT_946384	21.126	10.054	-1.372	0	0	hypothetical protein
gene:CC77DRAFT_1067561	1.031	0.187	-2.777	0	0	hypothetical protein
gene:CC77DRAFT_1057402	2.905	0.345	-3.328	0	0	FAD-binding domain-containing protein
gene:CC77DRAFT_1015622	107.984	17.876	-2.837	0	0	hypothetical protein
gene:CC77DRAFT_943935	11.575	2.698	-2.378	0	0	alpha/beta-hydrolase
gene:CC77DRAFT_844886	6.263	2.089	-1.903	0	0	hypothetical protein
gene:CC77DRAFT_1016182	500.023	80.862	-2.988	0	0	hypothetical protein
gene:CC77DRAFT_148931	2.095	0.169	-4.016	0	0	FAD-binding domain-containing protein
gene:CC77DRAFT_267217	2.254	0.564	-2.264	0	0	hypothetical protein
gene:CC77DRAFT_1090174	1.252	0.192	-2.954	0	0	hypothetical protein
gene:CC77DRAFT_1097489	11.983	1.575	-3.189	0	0	hypothetical protein
gene:CC77DRAFT_1100454	37.475	10.582	-2.141	0	0	hypothetical protein
gene:CC77DRAFT_548894	6.177	0.99	-2.916	0	0	hypothetical protein
gene:CC77DRAFT_1014889	5.767	1.39	-2.371	0	0	hypothetical protein
gene:CC77DRAFT_938231	12.897	1.93	-2.941	0	0	MFS general substrate transporter
gene:CC77DRAFT_1058178	2.942	0.759	-2.227	0	0	hypothetical protein
gene:CC77DRAFT_1016705	21.205	4.398	-2.522	0	0	hypothetical protein
gene:CC77DRAFT_635783	11.079	1.605	-3.113	0	0	acetyl-CoA synthetase-like protein
gene:CC77DRAFT_914689	6.639	0.952	-3.085	0	0	hypothetical protein
gene:CC77DRAFT_939146	4.063	0.711	-2.76	0	0	hypothetical protein
gene:CC77DRAFT_660610	7.047	0.911	-3.141	0	0	MFS general substrate transporter
gene:CC77DRAFT_1100813	8.071	1.552	-2.731	0	0	NAD(P)-binding protein
gene:CC77DRAFT_1007593	73.855	18.636	-2.288	0	0	phosphoglycerate mutase-like protein
gene:CC77DRAFT_1093351	46.081	14.994	-1.885	0	0	hypothetical protein
gene:CC77DRAFT_1057321	45.804	9.964	-2.498	0	0	hypothetical protein
gene:CC77DRAFT_1002295	264.011	86.448	-1.88	0	0	hypothetical protein
gene:CC77DRAFT_1017270	327.687	79.643	-2.379	0	0	uricase
gene:CC77DRAFT_917230	1329.82	123.702	-3.803	0	0	hypothetical protein
gene:CC77DRAFT_902415	439.9	96.425	-2.553	0	0	S-adenosyl-L-methionine-dependent methyltransferase
gene:CC77DRAFT_928406	22.962	3.931	-2.807	0	0	P-loop containing nucleoside triphosphate hydrolase protein
gene:CC77DRAFT_309606	44.89	16.418	-1.763	0	0	60S ribosomal protein L33-A
gene:CC77DRAFT_1012399	212.559	84.465	-1.64	0	0	rer1 protein-like protein
gene:CC77DRAFT_1066825	3.896	0.705	-2.698	0	0	hypothetical protein
gene:CC77DRAFT_932813	33.553	8.877	-2.234	0	0	hypothetical protein
gene:CC77DRAFT_1006709	177.46	77.859	-1.507	0	0	DnaJ-domain-containing protein
gene:CC77DRAFT_807833	204.52	71.499	-1.822	0	0	hypothetical protein
gene:CC77DRAFT_1064382	3.975	0.722	-2.697	0	0	HET-domain-containing protein
gene:CC77DRAFT_937415	70.173	14.938	-2.516	0	0	hypothetical protein
gene:CC77DRAFT_1040433	3.966	0.791	-2.595	0	0	cytochrome P450
gene:CC77DRAFT_385926	140.936	42.852	-2.062	0	0	FabD/lysophospholipase-like protein
gene:CC77DRAFT_1022859	654.582	326.351	-1.305	0	0	thioredoxin-like protein
gene:CC77DRAFT_386662	4.161	0.845	-2.578	0	0	hypothetical protein
gene:CC77DRAFT_968073	32.202	8.685	-2.233	0	0	hypothetical protein
gene:CC77DRAFT_1007446	421.643	115.921	-2.12	0	0	hypothetical protein
gene:CC77DRAFT_1060212	85.3	24.595	-2.066	0	0	hypothetical protein
gene:CC77DRAFT_79366	7.479	2.343	-1.981	0	0	HET-domain-containing protein
gene:CC77DRAFT_298222	81.365	16.594	-2.549	0	0	hypothetical protein
gene:CC77DRAFT_1007433	6.901	1.802	-2.201	0	0	NAD(P)-binding protein
gene:CC77DRAFT_937699	357.323	140.055	-1.68	0	0	Pkinase-domain-containing protein
gene:CC77DRAFT_800249	86.13	23.632	-2.214	0	0	MFS general substrate transporter
gene:CC77DRAFT_931168	22.578	4.58	-2.56	0	0	HET-domain-containing protein
gene:CC77DRAFT_1094353	10.278	3.367	-1.931	0	0	hypothetical protein
gene:CC77DRAFT_1008076	391.944	131.021	-1.902	0	0	hypothetical protein
gene:CC77DRAFT_1019477	50.596	7.089	-3.198	0	0	18S rRNA biogenesis protein
gene:CC77DRAFT_1091814	50.197	8.195	-2.972	0	0	WD40 repeat-like protein
gene:CC77DRAFT_753346	9.231	3.972	-1.523	0	0	NUDIX domain-containing protein
gene:CC77DRAFT_1005583	6.173	0.816	-3.176	0	0	HET-domain-containing protein
gene:CC77DRAFT_1038697	40.406	6.766	-2.876	0	0	HET-domain-containing protein
gene:CC77DRAFT_1028346	58.707	12.842	-2.44	0	0	hypothetical protein
gene:CC77DRAFT_925190	30.945	10.553	-1.846	0	0	hypothetical protein
gene:CC77DRAFT_617459	40.078	7.82	-2.731	0	0	F-box domain-containing protein
gene:CC77DRAFT_295298	21.398	3.554	-2.867	0	0	NAD(P)-binding protein
gene:CC77DRAFT_1045423	13.593	2.517	-2.668	0	0	hypothetical protein
gene:CC77DRAFT_1025029	6.501	2.518	-1.68	0	0	alpha/beta-hydrolase
gene:CC77DRAFT_694958	59.648	11.408	-2.729	0	0	glutamate-rich WD repeat-containing protein 1
gene:CC77DRAFT_945537	21.101	4.172	-2.667	0	0	hypothetical protein
gene:CC77DRAFT_169384	28.215	10.352	-1.778	0	0	alpha/beta-hydrolase
gene:CC77DRAFT_208750	2.479	0.61	-2.287	0	0	hypothetical protein
gene:CC77DRAFT_932336	9.396	2.978	-1.943	0	0	hypothetical protein
gene:CC77DRAFT_567609	20.454	5.243	-2.198	0	0	alpha-acetolactate decarboxylase
gene:CC77DRAFT_1061118	16.446	0.888	-4.621	0	0	hypothetical protein
gene:CC77DRAFT_1032601	107.313	21.485	-2.535	0	0	RmlC-like cupin
gene:CC77DRAFT_949441	238.08	89.658	-1.709	0	0	hypothetical protein
gene:CC77DRAFT_1074856	16.529	8.675	-1.221	0	0	hypothetical protein
gene:CC77DRAFT_786918	5.266	0.887	-2.931	0	0	hypothetical protein
gene:CC77DRAFT_1023295	74.899	12.615	-2.839	0	0	cytochrome P450 52A11
gene:CC77DRAFT_1067463	3.343	1.38	-1.57	0	0	heme peroxidase
gene:CC77DRAFT_239786	8.467	2.812	-1.844	0	0	extracellular elastinolytic metallo proteinase precursor
gene:CC77DRAFT_1059021	896.623	184.933	-2.601	0	0	hypothetical protein
gene:CC77DRAFT_1056128	170.68	69.2	-1.591	0	0	hypothetical protein
gene:CC77DRAFT_169213	6.268	1.428	-2.46	0	0	liver carboxylesterase 1 precursor
gene:CC77DRAFT_747740	106.799	44.212	-1.581	0	0	hypothetical protein
gene:CC77DRAFT_1017247	13.657	1.293	-3.747	0	0	hypothetical protein
gene:CC77DRAFT_1032431	24.518	8.3	-1.9	0	0	Di-copper centre-containing protein
gene:CC77DRAFT_1004892	19.781	5.831	-2.101	0	0	hypothetical protein
gene:CC77DRAFT_1089949	29.819	4.741	-3.025	0	0	DUF300-domain-containing protein
gene:CC77DRAFT_1011954	14.487	6.214	-1.522	0	0	hypothetical protein
gene:CC77DRAFT_1031364	4.056	1.445	-1.785	0	0	hypothetical protein
gene:CC77DRAFT_944126	249.293	88.2	-1.834	0	0	hypothetical protein
gene:CC77DRAFT_1027399	216.392	23.011	-3.637	0	0	hypothetical protein
gene:CC77DRAFT_1025749	187.405	28.627	-3.077	0	0	NGP1NT-domain-containing protein
gene:CC77DRAFT_699696	0.687	0.182	-2.232	0	0	DUF1793-domain-containing protein
gene:CC77DRAFT_1038579	115.191	40.705	-1.782	0	0	DUF567-domain-containing protein
gene:CC77DRAFT_1052640	23.061	4.229	-2.744	0	0	hypothetical protein
gene:CC77DRAFT_1032784	4.632	1.584	-1.816	0	0	taurine catabolism dioxygenase
gene:CC77DRAFT_1037234	1.672	0.28	-2.777	0	0	putative salicylate hydroxylase
gene:CC77DRAFT_192210	274.331	103.859	-1.712	0	0	hypothetical protein
gene:CC77DRAFT_544438	625.265	111.931	-2.866	0	0	cytochrome P450
gene:CC77DRAFT_286268	1.908	0.421	-2.441	0	0	hypothetical protein
gene:CC77DRAFT_987265	9.913	1.122	-3.542	0	0	hypothetical protein
gene:CC77DRAFT_1017399	64.213	22.708	-1.823	0	0	Prephenate dehydrogenase
gene:CC77DRAFT_925979	111.091	35.998	-1.955	0	0	NUC189-domain-containing protein
gene:CC77DRAFT_1027448	37.392	12.195	-1.905	0	0	alpha/beta-hydrolase
gene:CC77DRAFT_485631	149.058	9.748	-4.349	0	0	hypothetical protein
gene:CC77DRAFT_1059646	4.234	0.722	-2.901	0	0	hypothetical protein
gene:CC77DRAFT_1035770	33.205	8.78	-2.273	0	0	necrosis-and ethylene-inducing protein-like protein 1 precursor
gene:CC77DRAFT_1017667	227.13	53.739	-2.436	0	0	hypothetical protein
gene:CC77DRAFT_288573	72.367	16.056	-2.408	0	0	putative glucose dehydrogenase
gene:CC77DRAFT_1091487	5.283	1.927	-1.723	0	0	hypothetical protein
gene:CC77DRAFT_1022426	117.153	20.734	-2.86	0	0	hypothetical protein
gene:CC77DRAFT_1065018	5.153	1.133	-2.42	0	0	MFS gliotoxin efflux transporter glia
gene:CC77DRAFT_1030302	54.66	8.905	-2.971	0	0	hypothetical protein
gene:CC77DRAFT_296007	1058.16	286.29	-2.197	0	0	heme peroxidase
gene:CC77DRAFT_1049350	33.914	18.194	-1.193	0	0	hypothetical protein
gene:CC77DRAFT_1022276	6.148	1.707	-2.108	0	0	L-amino-acid oxidase precursor
gene:CC77DRAFT_115977	102.242	27.085	-2.268	0	0	hypothetical protein
gene:CC77DRAFT_234491	12.645	2.259	-2.859	0	0	hypothetical protein
gene:CC77DRAFT_1041915	50.325	6.034	-3.425	0	0	SDA1-domain-containing protein
gene:CC77DRAFT_940117	380.522	76.565	-2.666	0	0	HSP20-like chaperone
gene:CC77DRAFT_50938	9.07	3.074	-1.816	0	0	hypothetical protein
gene:CC77DRAFT_898059	1.006	0.204	-2.672	0	0	pectin lyase-like protein
gene:CC77DRAFT_1019592	1.484	0.419	-2.136	0	0	hypothetical protein
gene:CC77DRAFT_1017993	25.963	8.737	-1.848	0	0	HET-domain-containing protein
gene:CC77DRAFT_1032053	525.005	159.286	-2.049	0	0	N-terminal nucleophile aminohydrolase
gene:CC77DRAFT_1063607	246.792	60.844	-2.334	0	0	hypothetical protein
gene:CC77DRAFT_1094050	0.419	0.059	-3.058	0	0	hypothetical protein
gene:CC77DRAFT_1008468	74.986	37.568	-1.302	0	0	hypothetical protein
gene:CC77DRAFT_1060876	275.561	36.09	-3.309	0	0	RRS1-domain-containing protein
gene:CC77DRAFT_673354	24.323	8.292	-1.841	0	0	hypothetical protein
gene:CC77DRAFT_936802	23.773	7.66	-1.974	0	0	hypothetical protein
gene:CC77DRAFT_1010568	6.906	2.323	-1.899	0	0	NADPH-dependent methylglyoxal reductase-like protein GRE2
gene:CC77DRAFT_930875	45.044	17.191	-1.721	0	0	MFS general substrate transporter
gene:CC77DRAFT_1040840	34.925	7.753	-2.401	0	0	MFS general substrate transporter
gene:CC77DRAFT_164662	60.51	8.922	-3.02	0	0	short-chain dehydrogenase/reductase-like protein
gene:CC77DRAFT_1056131	2.76	0.647	-2.412	0	0	hypothetical protein
gene:CC77DRAFT_1015550	2.796	0.845	-1.969	0	0	hypothetical protein
gene:CC77DRAFT_1006357	276.645	71.668	-2.231	0	0	hypothetical protein
gene:CC77DRAFT_718155	514.851	32.282	-4.403	0	0	hypothetical protein
gene:CC77DRAFT_1063186	130.299	45.419	-1.861	0	0	hypothetical protein
gene:CC77DRAFT_943129	7.54	1.842	-2.316	0	0	hypothetical protein
gene:CC77DRAFT_948193	276.362	87.406	-1.941	0	0	hypothetical protein
gene:CC77DRAFT_1017273	4.352	0.67	-2.924	0	0	hypothetical protein
gene:CC77DRAFT_174114	3.174	0.303	-3.558	0	0	MFS general substrate transporter
gene:CC77DRAFT_1064220	748.936	187.353	-2.351	0	0	hypothetical protein
gene:CC77DRAFT_945177	160.469	67.234	-1.584	0	0	hypothetical protein
gene:CC77DRAFT_1018413	4.862	0.854	-2.866	0	0	NmrA-like family domain-containing protein
gene:CC77DRAFT_1039752	34.041	8.234	-2.409	0	0	hypothetical protein
gene:CC77DRAFT_950185	56.21	20.955	-1.692	0	0	aldose reductase
gene:CC77DRAFT_558747	5.929	0.615	-3.67	0	0	hypothetical protein
gene:CC77DRAFT_9314	6.143	2.043	-1.854	0	0	hypothetical protein
gene:CC77DRAFT_1022449	162.65	39.278	-2.412	0	0	PQ-loop-domain-containing protein
gene:CC77DRAFT_15776	1575.57	340.994	-2.545	0	0	hypothetical protein
gene:CC77DRAFT_1043468	11.099	2.469	-2.455	0	0	hypothetical protein
gene:CC77DRAFT_1018911	60.334	23.965	-1.664	0	0	hypothetical protein
gene:CC77DRAFT_1063228	324.892	60.384	-2.657	0	0	hypothetical protein
gene:CC77DRAFT_1083280	4	1.151	-2.125	0	0	NAD(P)-binding protein
gene:CC77DRAFT_748372	14.064	4.029	-2.137	0	0	hypothetical protein
gene:CC77DRAFT_1053118	9.999	3.508	-1.85	0	0	hypothetical protein
gene:CC77DRAFT_1056548	25.554	4.217	-2.984	0	0	hypothetical protein
gene:CC77DRAFT_1026941	25.839	9.537	-1.704	0	0	DUF1688-domain-containing protein
gene:CC77DRAFT_515622	30.411	9.842	-1.899	0	0	hypothetical protein
gene:CC77DRAFT_1100822	3.113	0.912	-2.055	0	0	hypothetical protein
gene:CC77DRAFT_161204	41.89	5.728	-3.055	0	0	ammonium transporter
gene:CC77DRAFT_1028045	30.613	5.483	-2.869	0	0	acetylcholinesterase precursor
gene:CC77DRAFT_618770	78.815	13.985	-2.715	0	0	Xanthine/uracil permease
gene:CC77DRAFT_937447	8.142	1.007	-3.289	0	0	ankyrin
gene:CC77DRAFT_1085971	1.982	0.297	-3.104	0	0	aspartic proteinase precursor
gene:CC77DRAFT_177332	12.228	2.448	-2.583	0	0	hypothetical protein
gene:CC77DRAFT_897360	81.63	19.124	-2.458	0	0	hypothetical protein
gene:CC77DRAFT_1062618	22.024	8.504	-1.636	0	0	hypothetical protein
gene:CC77DRAFT_1042012	54.366	7.066	-3.311	0	0	traub transciption factor family protein
gene:CC77DRAFT_723006	19.401	5.436	-2.19	0	0	thioredoxin
gene:CC77DRAFT_1026716	32.192	5.205	-2.852	0	0	ADP-ribosylglycohydrolase family protein
gene:CC77DRAFT_926730	83.186	36.676	-1.491	0	0	FTHFS-domain-containing protein
gene:CC77DRAFT_1053736	117.777	36.194	-2.045	0	0	NAD dependent epimerase/dehydratase family protein
gene:CC77DRAFT_1010658	29.073	9.765	-1.849	0	0	hypothetical protein
gene:CC77DRAFT_896747	2.543	1.022	-1.607	0	0	hypothetical protein
gene:CC77DRAFT_989828	38.946	8.948	-2.344	0	0	hypothetical protein
gene:CC77DRAFT_985585	389.903	54.377	-3.212	0	0	hypothetical protein
gene:CC77DRAFT_164847	70.361	33.44	-1.351	0	0	hypothetical protein
gene:CC77DRAFT_946656	69.99	21.39	-2.048	0	0	xanthine dehydrogenase/oxidase
gene:CC77DRAFT_1017189	6.394	0.79	-3.21	0	0	NCS1 nucleoside transporter family
gene:CC77DRAFT_1062735	6.019	1.291	-2.504	0	0	alcohol oxidase
gene:CC77DRAFT_1019213	1586.09	669.795	-1.541	0	0	hypothetical protein
gene:CC77DRAFT_79249	25.172	5.74	-2.393	0	0	hypothetical protein
gene:CC77DRAFT_33758	30.495	13.694	-1.479	0	0	hypothetical protein
gene:CC77DRAFT_942749	8.397	3.411	-1.59	0	0	hypothetical protein
gene:CC77DRAFT_1067756	15.245	6.845	-1.432	0	0	hypothetical protein
gene:CC77DRAFT_1040325	113.886	37.292	-1.957	0	0	hypothetical protein
gene:CC77DRAFT_1012841	66.719	19.939	-2.099	0	0	hypothetical protein
gene:CC77DRAFT_1023198	19.765	6.923	-1.783	0	0	HET-domain-containing protein
gene:CC77DRAFT_1017656	281.731	67.647	-2.424	0	0	hypoxanthine guanine phosphoribosyltransferase
gene:CC77DRAFT_950203	24.594	5.249	-2.592	0	0	NADPH dehydrogenase
gene:CC77DRAFT_635531	0.861	0.181	-2.575	0	0	hypothetical protein
gene:CC77DRAFT_1007444	15.477	0.272	-6.203	0	0	hypothetical protein
gene:CC77DRAFT_331431	1.167	0.221	-2.699	0	0	hypothetical protein
gene:CC77DRAFT_786921	99.7	34.815	-1.85	0	0	zf-ZPR1-domain-containing protein
gene:CC77DRAFT_897576	74.697	21.974	-2.099	0	0	peptidyl-tRNA hydrolase
gene:CC77DRAFT_131671	12.088	3.754	-1.962	0	0	SGNH hydrolase
gene:CC77DRAFT_1059072	173.095	63.763	-1.736	0	0	cysteine dioxygenase
gene:CC77DRAFT_1037418	20.456	8.386	-1.594	0	0	hypothetical protein
gene:CC77DRAFT_945724	468.319	82.732	-2.881	0	0	hypothetical protein
gene:CC77DRAFT_164383	12.332	3.324	-2.163	0	0	hypothetical protein
gene:CC77DRAFT_1067168	27.458	10.467	-1.72	0	0	hypothetical protein
gene:CC77DRAFT_970925	11.345	4.193	-1.771	0	0	2-dehydropantoate 2-reductase
gene:CC77DRAFT_914509	4.585	0.883	-2.745	0	0	kinase-like protein
gene:CC77DRAFT_382457	1.983	0.609	-2.033	0	0	ankyrin
gene:CC77DRAFT_1023835	17.836	3.506	-2.563	0	0	Zip-domain-containing protein
gene:CC77DRAFT_946874	55.909	11.253	-2.665	0	0	hypothetical protein
gene:CC77DRAFT_747723	0.575	0.161	-2.152	0	0	hypothetical protein
gene:CC77DRAFT_92766	13.986	3.936	-2.079	0	0	hypothetical protein
gene:CC77DRAFT_300669	88.27	24.925	-2.142	0	0	hypothetical protein
gene:CC77DRAFT_189506	2.252	0.389	-2.834	0	0	hypothetical protein
gene:CC77DRAFT_1016946	36.252	4.587	-3.352	0	0	hypothetical protein
gene:CC77DRAFT_1095782	4.453	0.82	-2.764	0	0	hypothetical protein
gene:CC77DRAFT_1046993	1.265	0.296	-2.434	0	0	hypothetical protein
gene:CC77DRAFT_23894	24.597	5.572	-2.464	0	0	hypothetical protein
gene:CC77DRAFT_921816	12.451	4.045	-1.917	0	0	hypothetical protein
gene:CC77DRAFT_283675	30.169	2.631	-3.671	0	0	carboxylic acid transport protein
gene:CC77DRAFT_1099871	1.02	0.186	-2.696	0	0	hypothetical protein
gene:CC77DRAFT_894965	13.867	3.959	-2.053	0	0	hypothetical protein
gene:CC77DRAFT_935154	1.586	0.392	-2.343	0	0	Aldo/keto reductase
gene:CC77DRAFT_972484	1.187	0.274	-2.353	0	0	hypothetical protein
gene:CC77DRAFT_989707	42.273	5.952	-3.227	0	0	hypothetical protein
gene:CC77DRAFT_300334	139.814	36.626	-2.281	0	0	P-loop containing nucleoside triphosphate hydrolase protein
gene:CC77DRAFT_713962	876.713	342.758	-1.682	0	0	hypothetical protein
gene:CC77DRAFT_634126	263.269	119.496	-1.425	0	0	hypothetical protein
gene:CC77DRAFT_1058210	1.659	0.464	-2.066	0	0	allantoin permease
gene:CC77DRAFT_455377	9.034	1.711	-2.652	0	0	hypothetical protein
gene:CC77DRAFT_1065198	4.065	0.55	-3.109	0	0	hypothetical protein
gene:CC77DRAFT_1067370	1.626	0.494	-2.019	0	0	cytochrome P450
gene:CC77DRAFT_903434	758.266	223.166	-2.01	0	0	hypothetical protein
gene:CC77DRAFT_333322	1.402	0.306	-2.538	0	0	hypothetical protein
gene:CC77DRAFT_984318	10.004	1.39	-3.213	0	0	hypothetical protein
gene:CC77DRAFT_244152	4.064	0.896	-2.411	0	0	hypothetical protein
gene:CC77DRAFT_993861	30.467	9.336	-2.004	0	0	serine/threonine-protein kinase Chk1
gene:CC77DRAFT_927595	27.559	8.536	-1.95	0	0	HlyIII-domain-containing protein
gene:CC77DRAFT_935308	7.246	2.789	-1.711	0	0	aldo-keto reductase-like protein
gene:CC77DRAFT_1041439	211.078	107.627	-1.28	0	0	heat shock protein 70
gene:CC77DRAFT_165618	8.71	3.523	-1.582	0	0	acyl-CoA N-acyltransferase
gene:CC77DRAFT_998759	0.941	0.276	-2.026	0	0	Cloroperoxidase
gene:CC77DRAFT_727822	1.3	0.428	-1.929	0	0	HET-domain-containing protein
gene:CC77DRAFT_1051434	1.387	0.419	-2.017	0	0	hypothetical protein
gene:CC77DRAFT_1017945	75.722	26.117	-1.866	0	0	hypothetical protein
gene:CC77DRAFT_1026352	7.868	2.765	-1.754	0	0	hypothetical protein
gene:CC77DRAFT_989290	2.818	0.432	-2.932	0	0	hypothetical protein
gene:CC77DRAFT_1052483	3.848	1.556	-1.595	0	0	histidine permease
gene:CC77DRAFT_976168	198.436	33.028	-2.955	0	0	mRNA turnover protein 4
gene:CC77DRAFT_1072016	14.708	2.697	-2.82	0	0	hypothetical protein
gene:CC77DRAFT_1020255	29.659	5.654	-2.755	0	0	Utp14-domain-containing protein
gene:CC77DRAFT_1060427	91.582	17.883	-2.705	0	0	periodic tryptophan protein-like protein
gene:CC77DRAFT_730659	5.148	2.067	-1.64	0	0	hypothetical protein
gene:CC77DRAFT_929820	34.979	16.959	-1.362	0	0	hypothetical protein
gene:CC77DRAFT_754339	2.522	0.635	-2.217	0	0	hypothetical protein
gene:CC77DRAFT_1015220	92.75	14.567	-3.036	0	0	hypothetical protein
gene:CC77DRAFT_1016101	44.271	11.488	-2.301	0	0	U3 snoRNP-associated protein Utp7
gene:CC77DRAFT_1017262	122.777	33.229	-2.236	0	0	DNA-directed RNA polymerases N/8 kDa subunit superfamily
gene:CC77DRAFT_1023293	26.213	5.54	-2.509	0	0	hypothetical protein
gene:CC77DRAFT_1005126	19.768	10.357	-1.237	0	0	hypothetical protein
gene:CC77DRAFT_1038627	96.359	17.431	-2.832	0	0	WD40 repeat-like protein
gene:CC77DRAFT_1020070	50.525	14.345	-2.098	0	0	hypothetical protein
gene:CC77DRAFT_1094428	43.345	6.621	-3.067	0	0	hypothetical protein
gene:CC77DRAFT_1000226	3.113	1.304	-1.549	0	0	FAD/NAD(P)-binding domain-containing protein
gene:CC77DRAFT_1042765	81.658	14.458	-2.852	0	0	Mak16 protein
gene:CC77DRAFT_1030753	170.575	74.69	-1.517	0	0	DUF1649-domain-containing protein
gene:CC77DRAFT_1099035	29.532	13.249	-1.475	0	0	hypothetical protein
gene:CC77DRAFT_1021137	27.005	6.745	-2.265	0	0	hypothetical protein
gene:CC77DRAFT_933317	391.424	69.511	-2.734	0	0	hypothetical protein
gene:CC77DRAFT_494802	18.898	2.386	-3.359	0	0	hypothetical protein
gene:CC77DRAFT_940150	49.986	9.807	-2.724	0	0	hypothetical protein
gene:CC77DRAFT_924739	129.288	42.789	-1.926	0	0	hypothetical protein
gene:CC77DRAFT_178261	128.835	37.424	-2.144	0	0	hypothetical protein
gene:CC77DRAFT_283425	12.562	7.264	-1.084	0	0	hypothetical protein
gene:CC77DRAFT_748719	166.247	43.98	-2.274	0	0	GTP cyclohydrolase I
gene:CC77DRAFT_1045396	1.157	0.212	-2.765	0	0	hypothetical protein
gene:CC77DRAFT_1034160	1939.05	506.58	-2.233	0	0	stomatin family protein-like protein
gene:CC77DRAFT_202494	173.309	60.845	-1.859	0	0	hypothetical protein
gene:CC77DRAFT_932796	2.608	1.066	-1.606	0	0	hypothetical protein
gene:CC77DRAFT_1028554	63.823	29.385	-1.436	0	0	hypothetical protein
gene:CC77DRAFT_1028920	26.172	7.048	-2.151	0	0	hypothetical protein
gene:CC77DRAFT_1065976	6.427	3.046	-1.377	0	0	hypothetical protein
gene:CC77DRAFT_1049019	52.076	8.775	-2.941	0	0	DEAD-domain-containing protein
gene:CC77DRAFT_1022097	9.666	1.997	-2.616	0	0	hypothetical protein
gene:CC77DRAFT_1019788	20.428	5.932	-2.125	0	0	hypothetical protein
gene:CC77DRAFT_87555	102.126	36.135	-1.842	0	0	hypothetical protein
gene:CC77DRAFT_1098343	3.617	1.073	-2.068	0	0	hypothetical protein
gene:CC77DRAFT_643522	171.82	31.824	-2.692	0	0	hypothetical protein
gene:CC77DRAFT_1031428	101.299	23.725	-2.449	0	0	P60-like protein
gene:CC77DRAFT_949018	1.061	0.257	-2.289	0	0	hypothetical protein
gene:CC77DRAFT_639797	4.135	1.821	-1.493	0	0	hypothetical protein
gene:CC77DRAFT_556721	444.392	126.416	-2.086	0	0	hypothetical protein
gene:CC77DRAFT_952141	24.365	3.911	-3.004	0	0	hypothetical protein
gene:CC77DRAFT_160508	11.537	4.201	-1.781	0	0	hypothetical protein
gene:CC77DRAFT_1030628	32.674	6.8	-2.469	0	0	FAD/NAD(P)-binding domain-containing protein
gene:CC77DRAFT_443259	0.923	0.2	-2.422	0	0	hydrolase
gene:CC77DRAFT_1022834	9.857	3.286	-1.843	0	0	hypothetical protein
gene:CC77DRAFT_732872	168.314	43.288	-2.329	0	0	hypothetical protein
gene:CC77DRAFT_1018600	86.856	15.524	-2.851	0	0	Rrp15p-domain-containing protein
gene:CC77DRAFT_1055900	0.721	0.134	-2.638	0	0	hypothetical protein
gene:CC77DRAFT_1023551	197.37	60.491	-1.979	0	0	Ctr copper transporter
gene:CC77DRAFT_34962	27.26	10.343	-1.675	0	0	hypothetical protein
gene:CC77DRAFT_269694	11.093	3.707	-1.896	0	0	hypothetical protein
gene:CC77DRAFT_633287	187.2	34.739	-2.817	0	0	hypothetical protein
gene:CC77DRAFT_998046	1.209	0.173	-2.99	0	0	amino acid transporter
gene:CC77DRAFT_1005473	5.378	1.154	-2.431	0	0	hypothetical protein
gene:CC77DRAFT_219056	47.932	24.741	-1.27	0	0	hypothetical protein
gene:CC77DRAFT_267529	50.128	20.645	-1.617	0	0	zinc metallo protein-like proteinase
gene:CC77DRAFT_9705	72.415	27.484	-1.717	0	0	hypothetical protein
gene:CC77DRAFT_280850	45.33	8.343	-2.652	0	0	hypothetical protein
gene:CC77DRAFT_1096782	47.7	13.676	-2.09	0	0	hypothetical protein
gene:CC77DRAFT_1019556	30.845	10.525	-1.885	0	0	RNA polymerase I-specific transcription initiation factor RRN3
gene:CC77DRAFT_1005982	2284.55	863.213	-1.745	0	0	translationally controlled tumor-associated
gene:CC77DRAFT_926670	32.109	8.28	-2.306	0	0	hypothetical protein
gene:CC77DRAFT_1090810	91.067	26.637	-2.125	0	0	hypothetical protein
gene:CC77DRAFT_164603	3.334	0.876	-2.288	0	0	hypothetical protein
gene:CC77DRAFT_1039663	48.44	8.974	-2.788	0	0	nucleolar
gene:CC77DRAFT_933604	2.97	0.979	-1.918	0	0	hypothetical protein
gene:CC77DRAFT_1005130	5.948	1.869	-1.935	0	0	hypothetical protein
gene:CC77DRAFT_1008449	6.311	1.021	-3.009	0	0	hypothetical protein
gene:CC77DRAFT_1034795	3.566	1.368	-1.683	0	0	FAD-binding domain-containing protein
gene:CC77DRAFT_336984	31.311	16.851	-1.192	0	0	hypothetical protein
gene:CC77DRAFT_926458	96.348	32.196	-1.83	0	0	hypothetical protein
gene:CC77DRAFT_1056562	2.83	1.211	-1.496	0	0	hypothetical protein
gene:CC77DRAFT_948650	24.891	3.22	-3.324	0	0	acetyl-CoA synthetase-like protein
gene:CC77DRAFT_1065002	32.17	5.921	-2.807	0	0	ATP-dependent RNA helicase DBP9
gene:CC77DRAFT_1093611	1.968	0.53	-2.113	0	0	hypothetical protein
gene:CC77DRAFT_948166	99.332	24.347	-2.274	0	0	acyl-CoA dehydrogenase NM domain-like protein
gene:CC77DRAFT_485472	302.305	34.217	-3.553	0	0	hypothetical protein
gene:CC77DRAFT_530110	4.603	1.412	-2.039	0	0	hypothetical protein
gene:CC77DRAFT_1016177	4.603	1.687	-1.698	0	0	hypothetical protein
gene:CC77DRAFT_1063796	1.721	0.419	-2.401	0	0	HET-domain-containing protein
gene:CC77DRAFT_924426	119.119	14.636	-3.419	0	0	hypothetical protein
gene:CC77DRAFT_1039955	4.686	1.084	-2.429	0	0	beta-lactamase family protein
gene:CC77DRAFT_945737	197.941	35.514	-2.825	0	0	ARM repeat-containing protein
gene:CC77DRAFT_188937	13.11	6.374	-1.355	0	0	hypothetical protein
gene:CC77DRAFT_1009467	5.148	1.834	-1.744	0	0	hypothetical protein
gene:CC77DRAFT_1026518	1.69	0.312	-2.738	0	0	hypothetical protein
gene:CC77DRAFT_1016474	115.456	24.761	-2.591	0	0	hypothetical protein
gene:CC77DRAFT_1024609	124.623	55.538	-1.486	0	0	hypothetical protein
gene:CC77DRAFT_1056748	379.325	88.793	-2.435	0	0	hypothetical protein
gene:CC77DRAFT_1006495	128.518	33.484	-2.305	0	0	hypothetical protein
gene:CC77DRAFT_305386	2.098	0.61	-2.06	0	0	hypothetical protein
gene:CC77DRAFT_1100901	3.151	0.8	-2.244	0	0	hypothetical protein
gene:CC77DRAFT_946376	2.967	0.501	-2.919	0	0	GroES-like protein
gene:CC77DRAFT_1021125	46.128	11.224	-2.28	0	0	general substrate transporter
gene:CC77DRAFT_927221	19.095	6.082	-1.991	0	0	guanine deaminase
gene:CC77DRAFT_1002868	35.674	21.06	-1.065	0	0	hypothetical protein
gene:CC77DRAFT_118567	22.894	6.356	-2.101	0	0	hypothetical protein
gene:CC77DRAFT_330763	5.069	2.355	-1.429	0	0	FAD/NAD(P)-binding domain-containing protein
gene:CC77DRAFT_402203	9.649	3.899	-1.575	0	0	hypothetical protein
gene:CC77DRAFT_983232	161.74	35.981	-2.527	0	0	nucleolar GTP-binding protein 1
gene:CC77DRAFT_404311	9.864	4.76	-1.322	0	0	hypothetical protein
gene:CC77DRAFT_932229	6.765	2.167	-1.898	0	0	hypothetical protein
gene:CC77DRAFT_573920	22.778	5.753	-2.331	0	0	DUF947-domain-containing protein
gene:CC77DRAFT_752988	7.571	2.695	-1.74	0	0	hypothetical protein
gene:CC77DRAFT_901442	8.344	2.135	-2.205	0	0	HET-domain-containing protein
gene:CC77DRAFT_146386	55.984	16.44	-2.121	0	0	Low temperature viability protein
gene:CC77DRAFT_618083	43.274	20.345	-1.413	0	0	hypothetical protein
gene:CC77DRAFT_1031411	116.885	22.229	-2.752	0	0	hypothetical protein
gene:CC77DRAFT_1067930	4.218	1.453	-1.863	0	0	putative amino acid transporter
gene:CC77DRAFT_1070957	14.362	5.735	-1.586	0	0	PTR2-domain-containing protein
gene:CC77DRAFT_934871	33.02	11.247	-1.895	0	0	DEAD-domain-containing protein
gene:CC77DRAFT_989826	38.341	10.216	-2.138	0	0	hypothetical protein
gene:CC77DRAFT_1015696	3.669	1.151	-2.007	0	0	Metallo-dependent phosphatase
gene:CC77DRAFT_290439	27.869	13.118	-1.364	0	0	hypothetical protein
gene:CC77DRAFT_1041205	10.012	3.113	-1.973	0	0	HET-domain-containing protein
gene:CC77DRAFT_593262	49.432	20.011	-1.641	0	0	GDPD-domain-containing protein
gene:CC77DRAFT_1082440	4.188	0.739	-2.808	0	0	hypothetical protein
gene:CC77DRAFT_1017683	13.467	7.253	-1.191	0	0	putative N-carbamoylsarcosine amidase
gene:CC77DRAFT_783388	9.384	2.944	-1.994	0	0	hypothetical protein
gene:CC77DRAFT_1054961	9.98	1.499	-3.131	0	0	alpha/beta-hydrolase
gene:CC77DRAFT_1016991	24.186	6.219	-2.2	0	0	hypothetical protein
gene:CC77DRAFT_123314	1.816	0.686	-1.7	0	0	hypothetical protein
gene:CC77DRAFT_1011513	5.353	1.951	-1.699	0	0	hypothetical protein
gene:CC77DRAFT_465768	51.859	10.827	-2.622	0	0	U3 small nucleolar RNA-associated protein 11
gene:CC77DRAFT_1015226	45.208	13.303	-2.129	0	0	hypothetical protein
gene:CC77DRAFT_980593	15.127	6.084	-1.647	0	0	beta and beta-prime subunits of DNA dependent RNA-polymerase
gene:CC77DRAFT_959644	69.935	11.346	-2.992	0	0	BOP1NT-domain-containing protein
gene:CC77DRAFT_748711	16.424	9.256	-1.123	0	0	hypothetical protein
gene:CC77DRAFT_402167	1.469	0.431	-2.072	0	0	hypothetical protein
gene:CC77DRAFT_909546	50.718	11.239	-2.423	0	0	hypothetical protein
gene:CC77DRAFT_1067671	10.118	3.862	-1.701	0	0	FAD-binding domain-containing protein
gene:CC77DRAFT_410592	135.4	55.134	-1.554	0	0	hypothetical protein
gene:CC77DRAFT_34122	92.779	14.904	-3.026	0	0	hypothetical protein
gene:CC77DRAFT_1012664	50.51	11.181	-2.538	0	0	multiple RNA-binding domain-containing protein 1
gene:CC77DRAFT_1005378	70.512	25.38	-1.751	0	0	hypothetical protein
gene:CC77DRAFT_1026840	17.115	4.088	-2.308	0	0	deoxyribodipyrimidine photo-lyase
gene:CC77DRAFT_1066731	3.19	0.959	-1.981	0	0	hypothetical protein
gene:CC77DRAFT_940243	22.592	9.426	-1.597	0	0	CHL4-domain-containing protein
gene:CC77DRAFT_925936	2.344	0.814	-1.831	0	0	cytochrome P450
gene:CC77DRAFT_939922	47.934	8.659	-2.836	0	0	DEAD-domain-containing protein
gene:CC77DRAFT_894677	780.645	137.222	-2.894	0	0	HSP20-like chaperone
gene:CC77DRAFT_942759	405.282	108.749	-2.247	0	0	IMP dehydrogenase
gene:CC77DRAFT_580675	3.52	0.45	-3.36	0	0	cyanide hydratase
gene:CC77DRAFT_937493	55.912	5.587	-3.679	0	0	hypothetical protein
gene:CC77DRAFT_934015	63.009	30.422	-1.376	0	0	NAD-dependent glycerol-3-phosphate dehydrogenase
gene:CC77DRAFT_868309	66.181	13.194	-2.697	0	0	Fcf1-domain-containing protein
gene:CC77DRAFT_536367	23.456	6.898	-2	0	0	hypothetical protein
gene:CC77DRAFT_933645	1.655	0.337	-2.559	0	0	hypothetical protein
gene:CC77DRAFT_1021683	21.861	5.452	-2.379	0	0	alpha/beta-hydrolase
gene:CC77DRAFT_494855	3.932	1.09	-2.087	0	0	membrane transporter
gene:CC77DRAFT_1078626	40.49	20.367	-1.284	0	0	hypothetical protein
gene:CC77DRAFT_373194	313.567	146.403	-1.393	0	0	hypothetical protein
gene:CC77DRAFT_709120	1.038	0.281	-2.156	0	0	hypothetical protein
gene:CC77DRAFT_922668	2.224	0.832	-1.75	0	0	concanavalin A-like lectin/glucanase
gene:CC77DRAFT_1096229	9.088	1.967	-2.435	0	0	hypothetical protein
gene:CC77DRAFT_1016248	28.757	6.934	-2.311	0	0	hypothetical protein
gene:CC77DRAFT_942975	56.335	21.248	-1.713	0	0	hypothetical protein
gene:CC77DRAFT_685020	58.272	18.839	-1.97	0	0	hypothetical protein
gene:CC77DRAFT_1026607	9.994	2.087	-2.613	0	0	hypothetical protein
gene:CC77DRAFT_132947	55.48	11.143	-2.702	0	0	copper amine oxidase-like protein
gene:CC77DRAFT_1059370	8.261	2.651	-1.883	0	0	MFS general substrate transporter
gene:CC77DRAFT_1009144	4.613	1.804	-1.612	0	0	hypothetical protein
gene:CC77DRAFT_356794	20.245	6.994	-1.856	0	0	glutathione S-transferase
gene:CC77DRAFT_1011598	10.002	1.723	-2.926	0	0	ketopantoate reductase ApbA/PanE domain-containing protein
ENSRNAG049922375	31.027	5.084	-2.952	0	0	NA
gene:CC77DRAFT_952543	110.305	18.689	-2.928	0	0	60S ribosome subunit biogenesis protein NIP7
gene:CC77DRAFT_1023905	1.499	0.623	-1.571	0	0	hypothetical protein
gene:CC77DRAFT_1001105	16.678	3.837	-2.384	0	0	hypothetical protein
gene:CC77DRAFT_144121	39.209	16.7	-1.522	0	0	hypothetical protein
gene:CC77DRAFT_1025531	44.51	10.673	-2.416	0	0	Mpp10 protein
gene:CC77DRAFT_1026299	73.528	39.281	-1.178	0	0	hypothetical protein
gene:CC77DRAFT_1031728	11.115	6.561	-1.05	0	0	hypothetical protein
gene:CC77DRAFT_338820	9.454	3.464	-1.794	0	0	DNL zinc finger domain-containing protein
gene:CC77DRAFT_806355	2363.21	508.335	-2.585	0	0	P-loop containing nucleoside triphosphate hydrolase protein
gene:CC77DRAFT_938392	102.564	28.441	-2.112	0	0	hypothetical protein
gene:CC77DRAFT_720283	151.98	68.32	-1.48	0	0	hypothetical protein
gene:CC77DRAFT_943333	230.232	66.233	-2.166	0	0	hypothetical protein
gene:CC77DRAFT_1020465	8.863	3.924	-1.44	0	0	FAD binding domain-containing protein
gene:CC77DRAFT_1024365	164.608	79.987	-1.35	0	0	hypothetical protein
gene:CC77DRAFT_499652	81.217	13.692	-2.94	0	0	rRNA adenine dimethylase
gene:CC77DRAFT_1043680	27.243	15.765	-1.086	0	0	hypothetical protein
gene:CC77DRAFT_1003963	159.054	52.749	-1.932	0	0	RNA polymerase Rpb6
gene:CC77DRAFT_1028648	397.633	100.567	-2.351	0	0	hypothetical protein
gene:CC77DRAFT_924169	35.086	19.827	-1.122	0	0	hypothetical protein
gene:CC77DRAFT_322204	3.548	1.164	-1.846	0	0	hypothetical protein
gene:CC77DRAFT_1015337	43.967	20.455	-1.425	0	0	hypothetical protein
gene:CC77DRAFT_1010416	206.773	29.705	-3.215	0	0	FAD/NAD(P)-binding domain-containing protein
gene:CC77DRAFT_1095693	37.312	6.605	-2.865	0	0	DUF663-domain-containing protein
gene:CC77DRAFT_832883	45.73	25.711	-1.124	0	0	hypothetical protein
gene:CC77DRAFT_787046	8.604	1.853	-2.576	0	0	hypothetical protein
gene:CC77DRAFT_933198	398.317	150.028	-1.757	0	0	endoplasmic oxidoreductin
gene:CC77DRAFT_948639	374.996	129.026	-1.799	0	0	hypothetical protein
gene:CC77DRAFT_930589	1.264	0.365	-2.11	0	0	hypothetical protein
gene:CC77DRAFT_949793	112.176	40.059	-1.838	0	0	MYND-type zinc finger protein MUB1
gene:CC77DRAFT_1022966	2.629	0.866	-1.854	0	0	hypothetical protein
gene:CC77DRAFT_1063907	127.733	77.516	-1.008	0	0	hypothetical protein
gene:CC77DRAFT_1020213	23.728	14.277	-1.041	0	0	hypothetical protein
gene:CC77DRAFT_930607	4.085	1.389	-1.873	0	0	hypothetical protein
gene:CC77DRAFT_1017059	37.432	13.121	-1.828	0	0	hypothetical protein
gene:CC77DRAFT_78491	55.419	15.284	-2.204	0	0	hypothetical protein
gene:CC77DRAFT_1016399	133.249	65.02	-1.36	0	0	phospholipid-translocating P-type ATPase
gene:CC77DRAFT_134151	41.789	12.359	-2.107	0	0	putative caffeine resistance protein 5
gene:CC77DRAFT_1019250	11.797	3.621	-1.975	0	0	hypothetical protein
gene:CC77DRAFT_957795	43.507	14.152	-1.973	0	0	elongation factor 2
gene:CC77DRAFT_1025366	29.296	5.767	-2.7	0	0	P-loop containing nucleoside triphosphate hydrolase protein
gene:CC77DRAFT_701089	52.858	18.686	-1.847	0	0	S-adenosyl-L-methionine-dependent methyltransferase
gene:CC77DRAFT_1021400	46.516	22.782	-1.34	0	0	hypothetical protein
gene:CC77DRAFT_82745	11.666	4.2	-1.728	0	0	FMN-dependent alpha-hydroxy acid dehydrogenase
gene:CC77DRAFT_646617	15.232	3.804	-2.374	0	0	hypothetical protein
gene:CC77DRAFT_1026326	26.304	11.403	-1.526	0	0	tRNA ligase
gene:CC77DRAFT_1027543	28.351	6.078	-2.562	0	0	hypothetical protein
gene:CC77DRAFT_1019902	30.715	5.941	-2.729	0	0	WD40 repeat-like protein
gene:CC77DRAFT_1015304	1.576	0.325	-2.642	0	0	peptide transporter PTR2-A
gene:CC77DRAFT_392109	166.238	59.044	-1.839	0	0	hypothetical protein
gene:CC77DRAFT_939371	30.321	17.443	-1.091	0	0	1-acylglycerol-3-phosphate O-acyltransferase
gene:CC77DRAFT_1035501	12.307	2.343	-2.754	0	0	U3 small nucleolar RNA-associated protein 25
gene:CC77DRAFT_924154	132.805	64.559	-1.353	0	0	DNA polymerase epsilon subunit C
gene:CC77DRAFT_1004289	252.42	136.659	-1.203	0	0	RNA-binding domain-containing protein
gene:CC77DRAFT_1007757	118.654	59.707	-1.292	0	0	hypothetical protein
gene:CC77DRAFT_625061	49.824	28.385	-1.124	0	0	hypothetical protein
gene:CC77DRAFT_1020035	33.042	15.498	-1.405	0	0	hypothetical protein
gene:CC77DRAFT_1043935	8.389	4.571	-1.179	0	0	hypothetical protein
gene:CC77DRAFT_944084	216.419	100.896	-1.41	0	0	EF-hand
gene:CC77DRAFT_213406	12.292	7.446	-1.02	0	0	hypothetical protein
gene:CC77DRAFT_895886	33.325	13.497	-1.592	0	0	ankyrin
gene:CC77DRAFT_1056475	551.162	178.186	-1.896	0	0	hypothetical protein
gene:CC77DRAFT_933882	53.88	10.403	-2.739	0	0	hypothetical protein
gene:CC77DRAFT_1004753	8.964	2.479	-2.077	0	0	hypothetical protein
gene:CC77DRAFT_945096	1.048	0.241	-2.372	0	0	hypothetical protein
gene:CC77DRAFT_940048	351.598	155.836	-1.467	0	0	actin-like ATPase domain-containing protein
gene:CC77DRAFT_1022271	29.278	10.798	-1.743	0	0	acetyltransferase
gene:CC77DRAFT_985257	67.353	12.335	-2.633	0	0	glucose/galactose transporter
gene:CC77DRAFT_932557	79.652	40.962	-1.26	0	0	binuclear zinc transcription factor
gene:CC77DRAFT_1045583	0.957	0.151	-2.847	0	0	hypothetical protein
gene:CC77DRAFT_1058375	459.724	96.899	-2.522	0	0	hypothetical protein
gene:CC77DRAFT_1025806	7.167	2.024	-2.068	0	0	hypothetical protein
gene:CC77DRAFT_991065	94.257	29.962	-2.002	0	0	ribosome biogenesis GTPase-like protein Lsg1
gene:CC77DRAFT_1031070	71.98	14.38	-2.693	0	0	hypothetical protein
gene:CC77DRAFT_1022948	2.15	0.351	-2.823	0	0	hypothetical protein
gene:CC77DRAFT_1024932	3.482	1.463	-1.531	0	0	cutinase-domain-containing protein
gene:CC77DRAFT_1061472	205.051	58.437	-2.163	0	0	polyadenylate binding protein
gene:CC77DRAFT_932612	9.829	3.688	-1.759	0	0	hypothetical protein
gene:CC77DRAFT_374429	12.207	3.975	-1.907	0	0	arginine N-methyltransferase 2
gene:CC77DRAFT_1077807	1.812	0.767	-1.5	0	0	urea active transporter
gene:CC77DRAFT_1024144	48.306	24.179	-1.319	0	0	transcription initiation factor-like protein iib
gene:CC77DRAFT_990206	77.103	17.163	-2.532	0	0	hypothetical protein
gene:CC77DRAFT_1018345	119.66	25.142	-2.614	0	0	Ebp2-domain-containing protein
gene:CC77DRAFT_1100637	34.485	8.697	-2.327	0	0	hypothetical protein
gene:CC77DRAFT_1018215	28.338	6.144	-2.592	0	0	5-nitroimidazole antibiotic resistance protein
gene:CC77DRAFT_570364	84.588	26.567	-2.016	0	0	NMD3-domain-containing protein
gene:CC77DRAFT_930107	79.811	45.487	-1.118	0	0	hypothetical protein
gene:CC77DRAFT_1020896	3.442	1.366	-1.668	0	0	ankyrin
gene:CC77DRAFT_1019944	143.009	67.449	-1.378	0	0	hypothetical protein
gene:CC77DRAFT_104990	21.923	4.228	-2.578	0	0	MFS general substrate transporter
gene:CC77DRAFT_290430	24.589	9.978	-1.579	0	0	hypothetical protein
gene:CC77DRAFT_1092766	50.828	10.072	-2.702	0	0	nucleic acid-binding protein
gene:CC77DRAFT_1020494	16.245	6.655	-1.619	0	0	diphthamide biosynthesis protein
gene:CC77DRAFT_925810	23.379	13.859	-1.053	0	0	HD-domain/PDEase-like protein
gene:CC77DRAFT_436132	55.249	11.732	-2.441	0	0	hypothetical protein
gene:CC77DRAFT_382152	2.052	0.412	-2.548	0	0	hypothetical protein
gene:CC77DRAFT_1022677	2.26	0.919	-1.615	0	0	hypothetical protein
gene:CC77DRAFT_1027779	438.716	102.549	-2.477	0	0	hypothetical protein
gene:CC77DRAFT_805413	160.82	58.232	-1.754	0	0	hypothetical protein
gene:CC77DRAFT_902596	54.216	21.742	-1.658	0	0	hypothetical protein
gene:CC77DRAFT_1048857	103.189	17.916	-2.896	0	0	pumilio domain-containing protein
gene:CC77DRAFT_984377	39.885	7.629	-2.753	0	0	hypothetical protein
gene:CC77DRAFT_941149	2.832	0.934	-1.837	0	0	hypothetical protein
gene:CC77DRAFT_1035713	164.724	37.874	-2.495	0	0	S-adenosylmethionine decarboxylase
gene:CC77DRAFT_1017937	63.272	14.553	-2.484	0	0	RNA-binding domain-containing protein
gene:CC77DRAFT_1011821	14.735	6.167	-1.596	0	0	cytochrome P450
gene:CC77DRAFT_1024667	50.827	19.544	-1.728	0	0	hypothetical protein
gene:CC77DRAFT_1058225	7.475	3.12	-1.543	0	0	tyrosyl-DNA phosphodiesterase 1
gene:CC77DRAFT_1063849	109.651	26.424	-2.402	0	0	hypothetical protein
gene:CC77DRAFT_969580	41.922	8.243	-2.717	0	0	MFS general substrate transporter
gene:CC77DRAFT_199744	1.059	0.224	-2.52	0	0	hypothetical protein
gene:CC77DRAFT_949568	7.233	1.999	-2.081	0	0	hypothetical protein
gene:CC77DRAFT_208533	0.501	0.166	-1.852	0	0	hypothetical protein
gene:CC77DRAFT_1015408	13.382	7.374	-1.165	0	0	hypothetical protein
gene:CC77DRAFT_965337	154.857	33.774	-2.561	0	0	ribosomal L1 domain-containing 1
gene:CC77DRAFT_1098346	1.363	0.381	-2.07	0	0	pectin lyase-like protein
gene:CC77DRAFT_1044379	68.179	13.991	-2.65	0	0	nucleolar complex protein 2
gene:CC77DRAFT_707323	6.051	2.26	-1.72	0	0	hypothetical protein
gene:CC77DRAFT_1011140	9.532	3.263	-1.782	0	0	PTR2-domain-containing protein
gene:CC77DRAFT_953619	58.11	10.921	-2.783	0	0	WD40 repeat-like protein
gene:CC77DRAFT_1023106	1222.56	305.912	-2.361	0	0	elongation factor 3
gene:CC77DRAFT_1013211	3.346	0.868	-2.219	0	0	hypothetical protein
gene:CC77DRAFT_1067544	36.998	14.42	-1.709	0	0	homogentisate 1,2-dioxygenase
gene:CC77DRAFT_281896	1.633	0.409	-2.225	0	0	HET-domain-containing protein
gene:CC77DRAFT_1039794	44.51	7.784	-2.88	0	0	N-acetyltransferas-like protein
gene:CC77DRAFT_1018383	10.11	2.143	-2.44	0	0	acid protease
gene:CC77DRAFT_931041	15.664	5.563	-1.849	0	0	hypothetical protein
gene:CC77DRAFT_1065530	74.171	28.254	-1.737	0	0	hypothetical protein
gene:CC77DRAFT_1006810	39.366	16.355	-1.55	0	0	hypothetical protein
gene:CC77DRAFT_199482	7.911	3.41	-1.468	0	0	Cupredoxin
gene:CC77DRAFT_1058289	431.585	176.756	-1.58	0	0	hypothetical protein
gene:CC77DRAFT_1020486	3754.57	2166.12	-1.103	0	0	polyubiquitin
gene:CC77DRAFT_495931	47.737	23.784	-1.27	0	0	hypothetical protein
gene:CC77DRAFT_983242	91.284	36.847	-1.654	0	0	hypothetical protein
gene:CC77DRAFT_914954	24.962	7.689	-1.956	0	0	hypothetical protein
gene:CC77DRAFT_963516	15.028	5.822	-1.628	0	0	hypothetical protein
gene:CC77DRAFT_1009573	36.485	12.87	-1.78	0	0	hypothetical protein
gene:CC77DRAFT_733837	2.887	0.876	-1.951	0	0	Sodium:dicarboxylate symporter
gene:CC77DRAFT_931969	574.368	300.49	-1.21	0	0	S-adenosyl-L-homocysteine hydrolase
gene:CC77DRAFT_1074315	8.216	1.177	-3.182	0	0	GroES-like protein
gene:CC77DRAFT_746848	12.024	2.46	-2.532	0	0	MFS general substrate transporter
gene:CC77DRAFT_300313	1.018	0.238	-2.328	0	0	hypothetical protein
gene:CC77DRAFT_78592	6.035	2.068	-1.791	0	0	hypothetical protein
gene:CC77DRAFT_1019920	631.371	236.497	-1.764	0	0	ATP-binding cassette sub-family F member 3
gene:CC77DRAFT_934517	11.307	3.077	-2.239	0	0	MFS transporter-like protein
gene:CC77DRAFT_1056221	45.001	22.891	-1.285	0	0	GroES-like protein
gene:CC77DRAFT_1056004	3.933	2.08	-1.215	0	0	calcium ATPase
gene:CC77DRAFT_1067808	70.712	15.772	-2.531	0	0	hypothetical protein
gene:CC77DRAFT_1021223	4.099	2.195	-1.183	0	0	hypothetical protein
gene:CC77DRAFT_337927	22.172	10.172	-1.418	0	0	kinase domain-containing protein
gene:CC77DRAFT_1096418	42.939	10.178	-2.337	0	0	hypothetical protein
gene:CC77DRAFT_1023774	2.395	0.777	-1.95	0	0	hypothetical protein
gene:CC77DRAFT_926914	122.033	42.24	-1.873	0	0	diphthamide biosynthesis protein 3
gene:CC77DRAFT_934741	4.397	1.283	-2.136	0	0	MFS general substrate transporter
gene:CC77DRAFT_1017714	152.91	82.734	-1.206	0	0	histone-fold-containing protein
gene:CC77DRAFT_1033818	1.641	0.255	-3.045	0	0	hypothetical protein
gene:CC77DRAFT_839269	4.248	1.614	-1.741	0	0	hypothetical protein
gene:CC77DRAFT_1012214	24.623	12.122	-1.352	0	0	ATP-dependent permease MDL2
gene:CC77DRAFT_935922	9.918	3.484	-1.751	0	0	hypothetical protein
gene:CC77DRAFT_982661	331.085	85.307	-2.313	0	0	60S ribosomal protein L7
gene:CC77DRAFT_1028734	56.19	23.799	-1.57	0	0	Metallo-hydrolase/oxidoreductase
gene:CC77DRAFT_226069	73.406	34.733	-1.402	0	0	aldo/keto reductase
gene:CC77DRAFT_1096034	25.991	10.137	-1.612	0	0	FAD/NAD(P)-binding domain-containing protein
gene:CC77DRAFT_381925	1.308	0.327	-2.263	0	0	hypothetical protein
gene:CC77DRAFT_64664	3.208	1.071	-1.935	0	0	hypothetical protein
gene:CC77DRAFT_937982	41.027	17.824	-1.454	0	0	acetyltransferase
gene:CC77DRAFT_1024451	40.213	8.402	-2.62	0	0	nucleolar protein 14
gene:CC77DRAFT_991379	3.804	1.682	-1.508	0	0	P-loop containing nucleoside triphosphate hydrolase protein
gene:CC77DRAFT_1008454	380.404	137.909	-1.818	0	0	ornithine decarboxylase
gene:CC77DRAFT_990111	74.305	20.526	-2.207	0	0	bystin
gene:CC77DRAFT_1026056	12.257	5.785	-1.361	0	0	hypothetical protein
gene:CC77DRAFT_1041782	5.667	2.804	-1.333	0	0	hypothetical protein
gene:CC77DRAFT_1090141	66.945	15.046	-2.52	0	0	hypothetical protein
gene:CC77DRAFT_900427	6.098	1.145	-2.65	0	0	heterokaryon incompatibility
gene:CC77DRAFT_939524	30.017	15.824	-1.227	0	0	hypothetical protein
gene:CC77DRAFT_1027550	22.402	9.029	-1.628	0	0	hypothetical protein
gene:CC77DRAFT_950546	259.156	57.036	-2.556	0	0	hypothetical protein
gene:CC77DRAFT_621412	18.661	4.637	-2.267	0	0	hypothetical protein
gene:CC77DRAFT_719136	6.031	1.764	-2.023	0	0	hypothetical protein
gene:CC77DRAFT_155770	359.847	128.356	-1.846	0	0	histidine permease
gene:CC77DRAFT_150774	4.173	1.864	-1.426	0	0	hypothetical protein
gene:CC77DRAFT_1093527	2.226	1.088	-1.325	0	0	HET-domain-containing protein
gene:CC77DRAFT_1011678	1.059	0.229	-2.451	0	0	hypothetical protein
gene:CC77DRAFT_981591	99.583	39.473	-1.683	0	0	nucleolar essential protein 1
gene:CC77DRAFT_949803	20.135	7.939	-1.67	0	0	HET-domain-containing protein
gene:CC77DRAFT_1025262	22.751	9.453	-1.515	0	0	citrinin biosynthesis oxydoreductase CtnB
gene:CC77DRAFT_965771	29.244	8.863	-2.086	0	0	hypothetical protein
gene:CC77DRAFT_990533	5.7	2.53	-1.438	0	0	Serine/threonine-protein kinase
gene:CC77DRAFT_1060865	239.214	42.088	-2.892	0	0	hypothetical protein
gene:CC77DRAFT_1098196	5.185	1.5	-2.007	0	0	hypothetical protein
gene:CC77DRAFT_1021123	92.798	20.423	-2.552	0	0	NOL1/NOP2/sun family putative RNA met
gene:CC77DRAFT_1022294	241.878	96.586	-1.571	0	0	hypothetical protein
gene:CC77DRAFT_1005257	21.144	8.336	-1.597	0	0	hypothetical protein
gene:CC77DRAFT_935255	39.027	21.831	-1.158	0	0	WD40 repeat-like protein
gene:CC77DRAFT_973562	0.606	0.183	-1.989	0	0	HET-domain-containing protein
gene:CC77DRAFT_1097837	84.083	17.595	-2.625	0	0	DEAD-domain-containing protein
gene:CC77DRAFT_1040859	14.026	3.46	-2.41	0	0	choline dehydrogenase
gene:CC77DRAFT_436115	2.844	1.178	-1.588	0	0	hypothetical protein
gene:CC77DRAFT_848998	61.076	16.116	-2.283	0	0	hypothetical protein
gene:CC77DRAFT_950256	5.808	2.962	-1.251	0	0	HET-domain-containing protein
gene:CC77DRAFT_245405	33.102	18.265	-1.128	0	0	smr domain-containing protein
gene:CC77DRAFT_1056166	1.699	0.487	-2.097	0	0	GroES-like protein
gene:CC77DRAFT_1011037	207.537	75.134	-1.813	0	0	hypothetical protein
gene:CC77DRAFT_1010341	48.902	14.297	-2.01	0	0	hypothetical protein
gene:CC77DRAFT_1062708	23.137	7.837	-1.789	0	0	hypothetical protein
gene:CC77DRAFT_1028092	10.765	2.667	-2.215	0	0	hypothetical protein
gene:CC77DRAFT_983379	177.232	58.588	-1.867	0	0	hypothetical protein
gene:CC77DRAFT_1031204	8.111	3.804	-1.401	0	0	hypothetical protein
gene:CC77DRAFT_1096662	13.829	4.539	-1.847	0	0	hypothetical protein
gene:CC77DRAFT_1092254	87.425	53.211	-1.013	0	0	methylenetetrahydrofolate reduct
gene:CC77DRAFT_660413	18.786	3.368	-2.843	0	0	P-loop containing nucleoside triphosphate hydrolase protein
gene:CC77DRAFT_634164	770.246	164.585	-2.501	0	0	hypothetical protein
gene:CC77DRAFT_1057601	42.541	10.882	-2.328	0	0	hepatocellular carcinoma-associated antigen 66
gene:CC77DRAFT_177263	3.484	1.339	-1.64	0	0	hypothetical protein
gene:CC77DRAFT_964811	16.622	4.295	-2.203	0	0	putative sterigmatocystin 8-O-methyltransferase precursor
gene:CC77DRAFT_591670	42.336	20.97	-1.32	0	0	hypothetical protein
gene:CC77DRAFT_998268	70.162	18.031	-2.331	0	0	zinc/cadmium resistance protein-like protein
gene:CC77DRAFT_1028475	4.93	1.345	-2.208	0	0	hypothetical protein
gene:CC77DRAFT_948751	3.479	1.178	-1.825	0	0	HET-domain-containing protein
gene:CC77DRAFT_746425	18.957	7.746	-1.621	0	0	hypothetical protein
gene:CC77DRAFT_1006759	62.214	37.746	-1.031	0	0	cell division control protein 14
gene:CC77DRAFT_1023822	20.953	6.513	-2.025	0	0	translation initiation protein Sua5
gene:CC77DRAFT_443074	86.876	45.912	-1.193	0	0	Aldo/keto reductase
gene:CC77DRAFT_1016201	37.356	1.207	-5.31	0	0	FAD binding domain-containing protein
gene:CC77DRAFT_288625	4.96	1.117	-2.342	0	0	MFS general substrate transporter
gene:ENSRNAG049928871	108.276	28.835	-2.267	0	0	NA
gene:CC77DRAFT_1016543	88.697	18.906	-2.601	0	0	ATP-dependent RNA helicase HAS1
gene:CC77DRAFT_1033606	156.703	51.571	-1.866	0	0	P-loop containing nucleoside triphosphate hydrolase protein
gene:CC77DRAFT_1034488	22.197	10.312	-1.432	0	0	hypothetical protein
gene:CC77DRAFT_1095458	2.179	0.499	-2.429	0	0	hypothetical protein
gene:CC77DRAFT_1057584	8.145	0.988	-3.191	0	0	MFS general substrate transporter
gene:CC77DRAFT_1022196	0.775	0.283	-1.752	0	0	hypothetical protein
gene:CC77DRAFT_977560	1.436	0.64	-1.444	0	0	hypothetical protein
gene:CC77DRAFT_1016404	13.288	4.706	-1.729	0	0	choline transport protein
gene:CC77DRAFT_950938	14.123	4.637	-1.954	0	0	hypothetical protein
gene:CC77DRAFT_960229	80.383	24.856	-2.053	0	0	pre-mRNA splicing factor ATP-dependent RNA helicase PRP16
gene:CC77DRAFT_943098	96.009	26.914	-2.207	0	0	hypothetical protein
gene:CC77DRAFT_928293	26.982	6.875	-2.208	0	0	P-loop containing nucleoside triphosphate hydrolase protein
gene:CC77DRAFT_865403	20.328	7.522	-1.786	0	0	hypothetical protein
gene:CC77DRAFT_694592	13.988	5.922	-1.519	0	0	SPOC domain-like protein
gene:CC77DRAFT_1067381	15.553	7.156	-1.443	0	0	hypothetical protein
gene:CC77DRAFT_1064818	2.347	1.058	-1.476	0	0	nonribosomal peptide synthase
gene:CC77DRAFT_434971	160.117	78.907	-1.355	0	0	hypothetical protein
gene:CC77DRAFT_1038205	200.783	71.617	-1.813	0	0	glycine hydroxymethyltransferase
gene:CC77DRAFT_1010481	21.351	6.874	-1.993	0	0	MFS general substrate transporter
gene:CC77DRAFT_948640	15.365	6.888	-1.467	0	0	WD40 repeat-like protein
gene:CC77DRAFT_493047	39.789	12.107	-2.091	0	0	hypothetical protein
gene:CC77DRAFT_377794	1.775	0.667	-1.682	0	0	isoflavone reductase family protein
gene:CC77DRAFT_1018036	575.728	263.768	-1.433	0	0	hypothetical protein
gene:CC77DRAFT_1019229	574.396	282.543	-1.322	0	0	hypothetical protein
gene:CC77DRAFT_1056832	37.796	6.897	-2.68	0	0	kinase-like protein
gene:CC77DRAFT_364247	15.895	6.41	-1.616	0	0	amino acid permease 2
gene:CC77DRAFT_1060658	140.529	47.417	-1.916	0	0	eukaryotic type KH-domain (KH-domain type I)
gene:CC77DRAFT_1023515	53.459	12.156	-2.497	0	0	hypothetical protein
gene:CC77DRAFT_118969	16.403	3.639	-2.523	0	0	ribosome biogenesis ATPase RIX7
gene:CC77DRAFT_931441	0.652	0.11	-2.784	0	0	acetyl-coenzyme A synthetase
gene:CC77DRAFT_948433	14.033	5.556	-1.61	0	0	tripeptidyl-peptidase 1 precursor
gene:CC77DRAFT_728008	1.967	0.881	-1.482	0	0	hypothetical protein
gene:CC77DRAFT_1054735	2.446	0.892	-1.775	0	0	NAD(P)-binding protein
gene:CC77DRAFT_941527	855.795	232.285	-2.236	0	0	L30e-like protein
gene:CC77DRAFT_1098014	69.142	21.758	-2.029	0	0	WD40 repeat-like protein
gene:CC77DRAFT_978721	37.425	10.828	-2.148	0	0	nucleolar complex-associated protein 3
gene:CC77DRAFT_668150	34.175	14.033	-1.544	0	0	hypothetical protein
gene:CC77DRAFT_1034787	0.788	0.234	-2.063	0	0	hypothetical protein
gene:CC77DRAFT_1055189	2.536	0.988	-1.693	0	0	glycoside hydrolase/deacetylase
gene:CC77DRAFT_211075	9.509	3.648	-1.627	0	0	hypothetical protein
gene:CC77DRAFT_1021047	1.653	0.706	-1.479	0	0	hypothetical protein
gene:CC77DRAFT_1039497	96.84	22.094	-2.491	0	0	hypothetical protein
gene:CC77DRAFT_342893	260.804	73.779	-2.195	0	0	thioredoxin-like protein
gene:CC77DRAFT_456775	31.505	11.921	-1.685	0	0	hypothetical protein
gene:CC77DRAFT_259340	29.441	14.852	-1.254	0	0	hypothetical protein
gene:CC77DRAFT_945774	619.91	269.805	-1.547	0	0	TBP-domain-containing protein
gene:CC77DRAFT_193163	2.097	0.525	-2.319	0	0	hypothetical protein
gene:CC77DRAFT_954678	173.554	73.528	-1.5	0	0	methionine aminopeptidase 2-like protein
gene:CC77DRAFT_943933	10.952	2.658	-2.241	0	0	GABA permease
gene:CC77DRAFT_1005129	174.567	84.06	-1.333	0	0	hypothetical protein
gene:CC77DRAFT_428608	42.194	20.313	-1.379	0	0	hypothetical protein
gene:CC77DRAFT_995898	75.328	19.15	-2.335	0	0	hypothetical protein
gene:CC77DRAFT_1067515	48.921	13.945	-2.173	0	0	small nucleolar ribonucleo protein complex subunit
gene:CC77DRAFT_917628	20.265	11.299	-1.145	0	0	hypothetical protein
gene:CC77DRAFT_403944	0.903	0.329	-1.744	0	0	hypothetical protein
gene:CC77DRAFT_1019170	47.105	13.898	-2.105	0	0	TPR domain-containing protein
gene:CC77DRAFT_1064072	1572.81	921.899	-1.08	0	0	light chain 3
gene:CC77DRAFT_1023330	117.407	38.159	-1.985	0	0	peptide methionine sulfoxide reductase msrB/msrA
gene:CC77DRAFT_1000636	70.872	38.44	-1.207	0	0	RNA-binding domain-containing protein
gene:CC77DRAFT_1059750	2.468	1.283	-1.232	0	0	hypothetical protein
gene:CC77DRAFT_56383	2.87	1.005	-1.777	0	0	hypothetical protein
gene:CC77DRAFT_574222	44.104	21.896	-1.343	0	0	hypothetical protein
gene:CC77DRAFT_384969	15.216	6.733	-1.452	0	0	hypothetical protein
gene:CC77DRAFT_444925	14.932	6.485	-1.549	0	0	hypothetical protein
gene:CC77DRAFT_1057360	47.068	23.285	-1.35	0	0	Bromodomain-containing protein
gene:CC77DRAFT_1015900	185.21	93.442	-1.31	0	0	t-SNARE
gene:CC77DRAFT_1067428	2.905	0.84	-2.147	0	0	hypothetical protein
gene:CC77DRAFT_1021629	0.487	0.151	-2.037	0	0	DUF1254-domain-containing protein
gene:CC77DRAFT_1025176	8.51	4.256	-1.328	0	0	WD repeat-containing protein
gene:CC77DRAFT_1058908	16.053	7.404	-1.428	0	0	hypothetical protein
gene:CC77DRAFT_1076642	6.689	3.602	-1.198	0	0	hypothetical protein
gene:CC77DRAFT_1029840	20.567	3.942	-2.749	0	0	WD40 repeat-like protein
gene:CC77DRAFT_1017624	245.433	98.673	-1.663	0	0	hypothetical protein
gene:CC77DRAFT_1050984	1.169	0.453	-1.674	0	0	hypothetical protein
gene:CC77DRAFT_794394	11.743	3.632	-2.065	0	0	hypothetical protein
gene:CC77DRAFT_143301	7.999	3.213	-1.566	0	0	hypothetical protein
gene:CC77DRAFT_627061	29.998	18.342	-1.019	0	0	AAR2 domain-containing protein
gene:CC77DRAFT_972765	42.345	9.153	-2.577	0	0	hypothetical protein
gene:CC77DRAFT_492884	11.362	3.888	-1.914	0	0	alpha/beta-hydrolase
gene:CC77DRAFT_932677	44.704	10.729	-2.414	0	0	hypothetical protein
gene:CC77DRAFT_1009382	13.928	4.308	-1.905	0	0	S-adenosyl-L-methionine-dependent methyltransferase
gene:CC77DRAFT_223095	208.845	101.665	-1.299	0	0	hypothetical protein
gene:CC77DRAFT_1016652	8.834	4.434	-1.306	0	0	WLM-domain-containing protein
gene:CC77DRAFT_1022877	37.863	18.994	-1.269	0	0	ATP-NAD kinase
gene:CC77DRAFT_648740	55.083	25.912	-1.417	0	0	hexokinase-1
gene:CC77DRAFT_1020727	48.725	12.791	-2.286	0	0	RNA-binding domain-containing protein
gene:CC77DRAFT_218551	75.478	35.942	-1.4	0	0	eukaryotic type KH-domain (KH-domain type I)
gene:CC77DRAFT_1099731	3.041	0.791	-2.323	0	0	hypothetical protein
gene:CC77DRAFT_1060856	120.343	36.76	-2.077	0	0	hypothetical protein
gene:CC77DRAFT_1095373	40.093	21.345	-1.241	0	0	hypothetical protein
gene:CC77DRAFT_936565	1.584	0.625	-1.62	0	0	alcohol dehydrogenase
gene:CC77DRAFT_646955	8.378	3.077	-1.805	0	0	OPT superfamily oligopeptide transporter
gene:CC77DRAFT_947531	769.259	410.318	-1.227	0	0	hypothetical protein
gene:CC77DRAFT_947341	46.411	27.124	-1.077	0	0	hypothetical protein
gene:CC77DRAFT_409798	59.297	31.404	-1.231	0	0	CCCH zinc finger and SMR domain-containing protein
gene:CC77DRAFT_1016669	18.829	4.277	-2.502	0	0	Nrap protein
gene:CC77DRAFT_1014481	3.064	0.969	-2.024	0	0	hypothetical protein
gene:CC77DRAFT_1020386	16.732	9.261	-1.176	0	0	TFP11-domain-containing protein
gene:CC77DRAFT_927701	1.39	0.293	-2.558	0	0	hypothetical protein
gene:CC77DRAFT_929559	42.357	15.565	-1.761	0	0	DUF383-domain-containing protein
gene:CC77DRAFT_1032716	66.061	26.7	-1.653	0	0	molybdenum cofactor biosynthesis prote
gene:CC77DRAFT_1066727	111.069	48.118	-1.479	0	0	hypothetical protein
gene:CC77DRAFT_220243	432.242	72.613	-2.975	0	0	hypothetical protein
gene:CC77DRAFT_1031019	105.684	52.232	-1.305	0	0	hypothetical protein
gene:CC77DRAFT_900807	67.447	26.16	-1.708	0	0	hypothetical protein
gene:CC77DRAFT_1019581	148.381	49.911	-1.928	0	0	TGF-beta-inducible nuclear protein 1
gene:CC77DRAFT_1027270	182.463	80.007	-1.525	0	0	RNA-binding domain-containing protein
gene:CC77DRAFT_1031800	7.463	3.765	-1.255	0	0	hypothetical protein
gene:CC77DRAFT_215846	67.647	29.715	-1.459	0	0	hypothetical protein
gene:CC77DRAFT_540954	6.678	2.637	-1.612	0	0	hypothetical protein
gene:CC77DRAFT_419561	50.417	23.305	-1.41	0	0	hypothetical protein
gene:CC77DRAFT_1024956	179.568	106.926	-1.056	0	0	phosphotransmitter protein-like protein Ypd1
gene:CC77DRAFT_1020448	10.892	3.77	-1.783	0	0	hypothetical protein
gene:CC77DRAFT_1090851	46.118	19.456	-1.586	0	0	DUF1348-domain-containing protein
gene:CC77DRAFT_993546	33.426	9.673	-2.174	0	0	P-loop containing nucleoside triphosphate hydrolase protein
gene:CC77DRAFT_1020829	4.183	1.726	-1.615	0	0	hypothetical protein
gene:CC77DRAFT_1028312	50.898	11.009	-2.575	0	0	hypothetical protein
gene:CC77DRAFT_1019257	50.572	13.894	-2.218	0	0	U3 small nucleolar ribonucleoprotein IMP4
gene:CC77DRAFT_744495	10.141	4.909	-1.31	0	0	hypothetical protein
gene:CC77DRAFT_1014198	3.356	1.614	-1.33	0	0	hypothetical protein
gene:CC77DRAFT_307457	9.876	2.412	-2.377	0	0	hypothetical protein
gene:CC77DRAFT_1021379	53.357	14.173	-2.274	0	0	Krr1-domain-containing protein
gene:CC77DRAFT_938903	54.148	17.043	-1.922	0	0	5-aminolevulinate synthase
gene:CC77DRAFT_1018034	28.044	10.487	-1.768	0	0	hypothetical protein
gene:CC77DRAFT_1027616	4.498	1.506	-1.805	0	0	hypothetical protein
gene:CC77DRAFT_1002448	3.062	1.464	-1.338	0	0	cutinase precursor
gene:CC77DRAFT_1095595	65.213	38.492	-1.08	0	0	multidrug resistance-associated protein 1
gene:CC77DRAFT_1087827	1.912	0.426	-2.404	0	0	cytochrome P450
gene:CC77DRAFT_1055166	2.889	1.034	-1.76	0	0	HET-domain-containing protein
gene:CC77DRAFT_492858	11.909	4.848	-1.538	0	0	Glyoxalase/Bleomycin resistance protein/Dihydroxybiphenyl dioxygenase
gene:CC77DRAFT_952554	62.404	27.874	-1.508	0	0	hypothetical protein
gene:CC77DRAFT_1062563	9.087	2.847	-1.901	0	0	hypothetical protein
gene:CC77DRAFT_939498	5.431	2	-1.705	0	0	PLC-like phosphodiesterase
gene:CC77DRAFT_1017741	78.376	34.832	-1.441	0	0	hypothetical protein
gene:CC77DRAFT_626059	28.957	5.483	-2.752	0	0	PAP2-domain-containing protein
gene:CC77DRAFT_297565	7.319	2.023	-2.114	0	0	amino acid transporter
gene:CC77DRAFT_1027172	5.66	1.444	-2.327	0	0	midasin
gene:CC77DRAFT_1043542	9.202	4.032	-1.496	0	0	hypothetical protein
gene:CC77DRAFT_930928	3.403	1.357	-1.624	0	0	MFS general substrate transporter
gene:CC77DRAFT_990989	5.201	1.634	-2.037	0	0	hypothetical protein
gene:CC77DRAFT_259829	1.667	0.251	-2.94	0	0	hypothetical protein
gene:CC77DRAFT_1016203	22.336	6.442	-2.118	0	0	arginine N-methyltransferase 2
gene:CC77DRAFT_1083510	345.778	113.165	-1.97	0	0	DEAD-domain-containing protein
gene:CC77DRAFT_943096	45.742	22.576	-1.321	0	0	hypothetical protein
gene:CC77DRAFT_1018365	45.142	13.418	-2.107	0	0	hypothetical protein
gene:CC77DRAFT_774344	4.402	2.231	-1.308	0	0	hypothetical protein
gene:CC77DRAFT_1026336	2.911	1.376	-1.358	0	0	ubiquitin-domain-containing protein
gene:CC77DRAFT_746348	117.135	55.421	-1.4	0	0	hypothetical protein
gene:CC77DRAFT_1035373	15.167	7.198	-1.415	0	0	hypothetical protein
gene:CC77DRAFT_942098	16.674	8.579	-1.223	0	0	hypothetical protein
gene:CC77DRAFT_1086479	1.279	0.375	-1.986	0	0	hypothetical protein
gene:CC77DRAFT_1097948	47.54	12.939	-2.246	0	0	WD40 repeat-like protein
gene:CC77DRAFT_1078372	68.899	25.013	-1.807	0	0	hypothetical protein
gene:CC77DRAFT_943904	6.428	3.248	-1.268	0	0	hypothetical protein
gene:CC77DRAFT_1077208	55.319	16.392	-2.006	0	0	MFS general substrate transporter
gene:CC77DRAFT_1022645	29.913	7.173	-2.43	0	0	hypothetical protein
gene:CC77DRAFT_157201	66.226	31.903	-1.391	0	0	hypothetical protein
gene:CC77DRAFT_1035306	83.971	39.675	-1.384	0	0	protein serine/threonine phosphatase 2C
gene:CC77DRAFT_1008747	5.149	1.639	-2.008	0	0	heme peroxidase
gene:CC77DRAFT_389829	299.106	114.798	-1.736	0	0	choline dehydrogenase
gene:CC77DRAFT_1067840	8.569	2.506	-2.052	0	0	hypothetical protein
gene:CC77DRAFT_1060450	193.347	88.939	-1.465	0	0	ChaC-domain-containing protein
gene:CC77DRAFT_177925	7.912	4.301	-1.205	0	0	hypothetical protein
gene:CC77DRAFT_1019995	59.917	19.693	-1.955	0	0	hypothetical protein
gene:CC77DRAFT_1049299	16.549	8.495	-1.282	0	0	hypothetical protein
gene:CC77DRAFT_1045111	193.567	109.439	-1.128	0	0	hypothetical protein
gene:CC77DRAFT_1063175	287.281	171.275	-1.055	0	0	EF1G-domain-containing protein
gene:CC77DRAFT_1065394	38.495	8.518	-2.546	0	0	Brix-domain-containing protein
gene:CC77DRAFT_972213	66.04	17.353	-2.291	0	0	RBP11-like subunits of RNA polymerase
gene:CC77DRAFT_1019002	27.061	7.494	-2.209	0	0	hypothetical protein
gene:CC77DRAFT_1054011	51.731	2.211	-4.964	0	0	hypothetical protein
gene:CC77DRAFT_955690	23.886	11.914	-1.339	0	0	cutinase transcription factor 1 alpha
gene:CC77DRAFT_1025204	977.669	546.726	-1.143	0	0	histone-fold-containing protein
gene:CC77DRAFT_1015767	20.573	11.794	-1.082	0	0	mRNA-capping enzyme subunit alpha
gene:CC77DRAFT_1096377	56.965	30.227	-1.181	0	0	hypothetical protein
gene:CC77DRAFT_1008451	18.675	10.953	-1.072	0	0	hypothetical protein
gene:CC77DRAFT_1085260	23.046	13.313	-1.102	0	0	hypothetical protein
gene:CC77DRAFT_1099466	94.861	22.901	-2.42	0	0	ribosome biogenesis protein-like protein RPF2
gene:CC77DRAFT_1013254	37.003	18.16	-1.363	0	0	FAD/NAD(P)-binding domain-containing protein
gene:CC77DRAFT_802962	165.644	31.244	-2.764	0	0	sugar transporter STL1
gene:CC77DRAFT_1002385	29.128	6.972	-2.429	0	0	WD40 repeat-like protein
gene:CC77DRAFT_173497	1.478	0.606	-1.608	0	0	hypothetical protein
gene:CC77DRAFT_1019780	17.876	5.801	-2.001	0	0	hypothetical protein
gene:CC77DRAFT_104553	6.77	1.788	-2.284	0	0	hypothetical protein
gene:CC77DRAFT_1024443	71.447	35.388	-1.31	0	0	HCP-like protein
gene:CC77DRAFT_9478	22.199	6.14	-2.208	0	0	hypothetical protein
gene:CC77DRAFT_1051671	55.424	22.254	-1.564	0	0	hypothetical protein
gene:CC77DRAFT_1016154	1.411	0.362	-2.216	0	0	hypothetical protein
gene:CC77DRAFT_1039450	0.803	0.28	-1.767	0	0	hypothetical protein
gene:ENSRNAG049922397	16.081	3.239	-2.645	0	0	NA
gene:CC77DRAFT_1011227	447.478	168.108	-1.753	0	0	spermidine synthase
gene:CC77DRAFT_1052949	93.987	33.195	-1.856	0	0	hypothetical protein
gene:CC77DRAFT_1058721	2.097	0.879	-1.554	0	0	polyketide synthase PksJ
gene:CC77DRAFT_1060104	12.467	6.042	-1.341	0	0	hypothetical protein
gene:CC77DRAFT_558816	104.964	37.158	-1.858	0	0	hypothetical protein
gene:CC77DRAFT_1067982	12.884	7.109	-1.162	0	0	hypothetical protein
gene:CC77DRAFT_1044889	3.196	1.112	-1.748	0	0	sterol-4-alpha-carboxylate 3-dehydrogenase
gene:CC77DRAFT_30684	12.799	4.37	-1.766	0	0	hypothetical protein
gene:CC77DRAFT_218532	45.374	22.019	-1.38	0	0	hypothetical protein
gene:CC77DRAFT_947014	8.71	4.767	-1.176	0	0	hypothetical protein
gene:CC77DRAFT_931679	15.06	4.424	-1.989	0	0	FAD dependent oxidoreductase
gene:CC77DRAFT_510610	31.195	15.953	-1.257	0	0	ras-domain-containing protein
gene:CC77DRAFT_1031404	9.179	5.141	-1.102	0	0	hypothetical protein
gene:CC77DRAFT_953205	11.63	2.176	-2.774	0	0	WD domain-containing protein
gene:CC77DRAFT_735261	38.039	12.994	-1.768	0	0	uracil permease
gene:CC77DRAFT_213956	42.073	19.173	-1.413	0	0	hypothetical protein
gene:CC77DRAFT_335976	3.748	1.9	-1.249	0	0	general substrate transporter
gene:CC77DRAFT_1061829	313.676	118.884	-1.753	0	0	FAD/NAD(P)-binding domain-containing protein
gene:CC77DRAFT_1034083	134.148	66.727	-1.34	0	0	DNA-directed RNA polymerases I
gene:CC77DRAFT_315777	13.607	7.576	-1.136	0	0	hypothetical protein
gene:CC77DRAFT_1052620	3.64	0.841	-2.464	0	0	hypothetical protein
gene:CC77DRAFT_1057560	25.472	14.457	-1.117	0	0	hypothetical protein
gene:CC77DRAFT_969288	3.891	1.415	-1.708	0	0	OPT superfamily oligopeptide transporter
gene:CC77DRAFT_389714	27.621	16.339	-1.069	0	0	L-galactose dehydrogenase (L-GalDH)
gene:CC77DRAFT_1021843	58.942	18.073	-2.062	0	0	MFS general substrate transporter
gene:CC77DRAFT_948845	4.539	1.917	-1.561	0	0	S-adenosyl-L-methionine-dependent methyltransferase
gene:CC77DRAFT_1011956	170.334	77.457	-1.484	0	0	hypothetical protein
gene:CC77DRAFT_929808	383.91	191.873	-1.337	0	0	glutaredoxin
gene:CC77DRAFT_935117	50.904	21.659	-1.506	0	0	hypothetical protein
gene:CC77DRAFT_1016621	2.702	1.139	-1.488	0	0	hypothetical protein
gene:CC77DRAFT_939700	61.499	21.741	-1.828	0	0	pre-rRNA-processing protein TSR2
gene:CC77DRAFT_1042657	0.514	0.126	-2.23	0	0	cell surface protein
gene:CC77DRAFT_1006246	26.988	14.371	-1.243	0	0	hypothetical protein
gene:CC77DRAFT_1035681	39.031	13.585	-1.871	0	0	hypothetical protein
gene:CC77DRAFT_563620	3.719	1.439	-1.662	0	0	hypothetical protein
gene:CC77DRAFT_587830	37.266	17.675	-1.414	0	0	pathogenicity protein LopB
gene:CC77DRAFT_937204	1.988	0.556	-2.2	0	0	hypothetical protein
gene:CC77DRAFT_932857	20.727	11.157	-1.164	0	0	hypothetical protein
gene:CC77DRAFT_1009497	563.261	261.661	-1.449	0	0	NAP-domain-containing protein
gene:CC77DRAFT_950845	33.798	11.327	-1.881	0	0	Zn-II 2Cys6 regulatory protein
gene:CC77DRAFT_735403	373.73	148.932	-1.609	0	0	hypothetical protein
gene:CC77DRAFT_1031868	61.967	14.9	-2.416	0	0	RNA polymerase I associated factor, A49-like protein
gene:CC77DRAFT_1010372	11.797	3.271	-2.046	0	0	hypothetical protein
gene:CC77DRAFT_495459	7.586	2.535	-1.811	0	0	hypothetical protein
gene:CC77DRAFT_900596	4.005	1.435	-1.717	0	0	hypothetical protein
gene:CC77DRAFT_202469	13.675	7.311	-1.175	0	0	hypothetical protein
gene:CC77DRAFT_336024	321.876	112.637	-1.85	0	0	DUF221-domain-containing protein
gene:CC77DRAFT_983696	137.471	67.538	-1.353	0	0	transcription factor PacC
gene:CC77DRAFT_981068	121.141	61.345	-1.316	0	0	hypothetical protein
gene:CC77DRAFT_1019989	296.454	142.646	-1.374	0	0	translation initiation factor eIF3 subunit
gene:CC77DRAFT_298383	4.273	2.477	-1.101	0	0	hypothetical protein
gene:CC77DRAFT_1020618	10.18	4.297	-1.581	0	0	P-loop containing nucleoside triphosphate hydrolase protein
gene:CC77DRAFT_930327	4.31	1.654	-1.621	0	0	hypothetical protein
gene:CC77DRAFT_1043005	1282.04	498.618	-1.645	0	0	flotillin domain-containing protein
gene:CC77DRAFT_1090414	80.038	19.763	-2.378	0	0	hypothetical protein
gene:CC77DRAFT_308412	2.081	0.706	-1.779	0	0	hypothetical protein
gene:CC77DRAFT_937923	92.926	46.083	-1.356	0	0	acyltransferase ChoActase/COT/CPT
gene:CC77DRAFT_1056829	45.025	16.078	-1.81	0	0	HET-domain-containing protein
gene:CC77DRAFT_129102	3.204	1.576	-1.326	0	0	Phospholipase/carboxylesterase
gene:CC77DRAFT_1043606	5.207	2.691	-1.262	0	0	cytochrome P450 76C3
gene:CC77DRAFT_1026686	33.194	9.213	-2.206	0	0	hypothetical protein
gene:CC77DRAFT_305432	3.552	1.677	-1.346	0	0	hypothetical protein
gene:CC77DRAFT_1095297	27.363	9.681	-1.833	0	0	DNA-directed rna polymerase III subunit
gene:CC77DRAFT_1018195	9.607	5.522	-1.087	0	0	hypothetical protein
gene:CC77DRAFT_1025828	8.789	4.561	-1.258	0	0	hypothetical protein
gene:CC77DRAFT_1014387	7.865	3.212	-1.551	0	0	hypothetical protein
gene:CC77DRAFT_1023249	5.692	3.064	-1.183	0	0	hypothetical protein
gene:CC77DRAFT_977379	5.465	1.912	-1.744	0	0	hypothetical protein
gene:CC77DRAFT_943228	5.806	2.348	-1.653	0	0	hypothetical protein
gene:CC77DRAFT_1056427	11.523	4.344	-1.732	0	0	Sodium/hydrogen exchanger
gene:CC77DRAFT_201875	102.286	33.936	-1.95	0	0	hypothetical protein
gene:CC77DRAFT_1035141	70.277	33.192	-1.345	0	0	hypothetical protein
gene:CC77DRAFT_214497	2.596	0.629	-2.233	0	0	hypothetical protein
gene:CC77DRAFT_946155	239.263	140.787	-1.05	0	0	DUF1014-domain-containing protein
gene:CC77DRAFT_7542	25.187	9.788	-1.596	0	0	hypothetical protein
gene:CC77DRAFT_1024326	51.528	24.903	-1.385	0	0	NAD(P)-binding protein
gene:CC77DRAFT_9469	0.289	0.083	-2.012	0	0	G protein coupled receptor family protein
gene:CC77DRAFT_1016952	1271.98	588.675	-1.405	0	0	hypothetical protein
gene:CC77DRAFT_1017952	18.73	10.196	-1.204	0	0	DnaJ-domain-containing protein
gene:CC77DRAFT_1027657	18.005	5.393	-2.096	0	0	FAD-binding domain-containing protein
gene:CC77DRAFT_685514	41.235	13.059	-2.014	0	0	hypothetical protein
gene:CC77DRAFT_1017703	1.621	0.441	-2.254	0	0	hypothetical protein
gene:CC77DRAFT_1036077	3.775	1.198	-2.008	0	0	hypothetical protein
gene:CC77DRAFT_929738	82.171	35.349	-1.457	0	0	MFS general substrate transporter
gene:CC77DRAFT_819374	33.062	8.427	-2.333	0	0	WD40 repeat-like protein
gene:CC77DRAFT_174086	32.079	8.912	-2.084	0	0	hypothetical protein
gene:CC77DRAFT_946282	11.771	5.718	-1.38	0	0	hypothetical protein
gene:CC77DRAFT_1059289	2.609	1.069	-1.576	0	0	hypothetical protein
gene:CC77DRAFT_1039859	55.281	16.263	-2.129	0	0	hypothetical protein
gene:CC77DRAFT_1006563	34.708	18.741	-1.209	0	0	hypothetical protein
gene:CC77DRAFT_1019642	802.843	297.243	-1.78	0	0	heat shock protein-like protein
gene:CC77DRAFT_1091990	1.321	0.734	-1.139	0	0	hypothetical protein
gene:CC77DRAFT_1061959	126.605	34.835	-2.224	0	0	Fcf2-domain-containing protein
gene:CC77DRAFT_287873	1.013	0.221	-2.486	0	0	arylamine N-acetyltransferase 2
gene:CC77DRAFT_1022629	41.45	18.156	-1.541	0	0	DNA-directed RNA polymerase mitochondrial precursor
gene:CC77DRAFT_646393	9.563	4.806	-1.26	0	0	hypothetical protein
gene:CC77DRAFT_96700	5.238	1.681	-1.906	0	0	hypothetical protein
gene:CC77DRAFT_464541	30.625	7.654	-2.378	0	0	hypothetical protein
gene:CC77DRAFT_1024515	79.106	24.752	-2.03	0	0	hypothetical protein
gene:CC77DRAFT_932043	54.474	20.94	-1.66	0	0	hypothetical protein
gene:CC77DRAFT_1017719	7.895	3.896	-1.348	0	0	N-acetylglucosamine-6-phosphate deacetylase
gene:CC77DRAFT_1091912	3.889	1.456	-1.694	0	0	hypothetical protein
gene:CC77DRAFT_782364	9.438	5.521	-1.055	0	0	hypothetical protein
gene:CC77DRAFT_947768	18.079	4.379	-2.258	0	0	potassium transporter
gene:CC77DRAFT_938494	84.292	49.414	-1.097	0	0	translocation protein
gene:CC77DRAFT_1056167	36.923	11.909	-1.972	0	0	homoserine O-acetyltransferase
gene:CC77DRAFT_1070999	117.143	65.022	-1.181	0	0	P-loop containing nucleoside triphosphate hydrolase protein
gene:CC77DRAFT_482709	18.682	9.798	-1.257	0	0	MFS transporter
gene:CC77DRAFT_985777	1.976	0.555	-2.19	0	0	PLP-dependent transferase
gene:CC77DRAFT_1095974	0.679	0.262	-1.667	0	0	hypothetical protein
gene:CC77DRAFT_1061503	13.016	5.412	-1.605	0	0	hypothetical protein
gene:CC77DRAFT_1021711	667.601	408.855	-1.005	0	0	glutamine synthetase
gene:CC77DRAFT_155202	7.151	3.681	-1.217	0	0	hypothetical protein
gene:CC77DRAFT_1043029	3.297	1.359	-1.543	0	0	class I glutamine amidotransferase-like protein
gene:CC77DRAFT_585042	15.4	7.561	-1.35	0	0	hypothetical protein
gene:CC77DRAFT_1020691	28.681	9.12	-2.01	0	0	ATP-dependent RNA helicase-like protein dbp7
gene:CC77DRAFT_1053096	39.863	11.052	-2.215	0	0	beta and beta-prime subunits of DNA dependent RNA-polymerase
gene:CC77DRAFT_1009964	24.529	10.725	-1.546	0	0	hypothetical protein
gene:CC77DRAFT_942862	4.82	2.532	-1.198	0	0	hypothetical protein
gene:CC77DRAFT_1042183	2.787	0.732	-2.31	0	0	NAD(P)-binding protein
gene:CC77DRAFT_1038880	7.67	4.137	-1.17	0	0	hypothetical protein
gene:CC77DRAFT_1004557	198.129	96.019	-1.376	0	0	integral membrane protein
gene:CC77DRAFT_938196	15.996	5.906	-1.811	0	0	RmlC-like cupin
gene:CC77DRAFT_1026485	7.297	2.735	-1.786	0	0	arad-like aldolase/epimerase
gene:CC77DRAFT_946869	4.803	1.239	-2.345	0	0	hypothetical protein
gene:CC77DRAFT_974475	56.558	27.596	-1.344	0	0	Nucleotidylyl transferase
gene:CC77DRAFT_994300	36.091	12.945	-1.84	0	0	serine/threonine-protein kinase RIO2
gene:CC77DRAFT_270270	41.199	18.936	-1.463	0	0	hypothetical protein
gene:CC77DRAFT_1018872	561.868	274.042	-1.325	0	0	hypothetical protein
gene:CC77DRAFT_240584	20.707	12.424	-1.014	0	0	hypothetical protein
gene:CC77DRAFT_1023892	24.172	9.436	-1.583	0	0	tubulin binding cofactor A
gene:CC77DRAFT_613906	199.02	86.361	-1.526	0	0	S-adenosyl-L-methionine-dependent methyltransferase
gene:CC77DRAFT_924755	8.745	3.131	-1.808	0	0	hypothetical protein
gene:CC77DRAFT_938622	17.195	3.481	-2.471	0	0	amine oxidase catalytic domain-containing protein
gene:CC77DRAFT_1010282	53.707	33.032	-1.007	0	0	hypothetical protein
gene:CC77DRAFT_1048657	1.466	0.482	-1.816	0	0	cytochrome P450 monooxygenase-like protein
gene:CC77DRAFT_1022534	71.147	43.061	-1.049	0	0	hypothetical protein
gene:CC77DRAFT_915946	7.599	3.551	-1.421	0	0	hypothetical protein
gene:CC77DRAFT_993628	56.772	22.721	-1.674	0	0	ATP-dependent RNA helicase DOB1
gene:CC77DRAFT_356566	75.144	42.716	-1.141	0	0	hypothetical protein
gene:CC77DRAFT_1023236	25.755	11.301	-1.53	0	0	hypothetical protein
gene:CC77DRAFT_333754	1.592	0.878	-1.128	0	0	Di-copper centre-containing protein
gene:CC77DRAFT_1013694	648.674	172.13	-2.306	0	0	alternative oxidase
gene:CC77DRAFT_1015373	15.437	6.666	-1.57	0	0	NAD(P)-binding protein
gene:CC77DRAFT_1035008	19.26	10.182	-1.182	0	0	hypothetical protein
gene:CC77DRAFT_1042694	30.479	18.293	-1.054	0	0	hypothetical protein
gene:CC77DRAFT_579535	1.597	0.533	-1.824	0	0	hypothetical protein
gene:CC77DRAFT_1006562	26.95	13.512	-1.323	0	0	hypothetical protein
gene:CC77DRAFT_1021163	66.376	21.638	-1.988	0	0	Ham1-like protein
gene:CC77DRAFT_940516	176.525	87.697	-1.349	0	0	DUF689-domain-containing protein
gene:CC77DRAFT_548280	4.012	2.364	-1.033	0	0	hypothetical protein
gene:CC77DRAFT_964195	4.268	1.911	-1.45	0	0	short-chain dehydrogenase/reductase SDR
gene:CC77DRAFT_1018059	62.846	32.453	-1.289	0	0	kinase-like protein
gene:CC77DRAFT_238190	2.283	0.767	-1.86	0	0	hypothetical protein
gene:CC77DRAFT_972689	7.243	1.617	-2.52	0	0.001	choline dehydrogenase
gene:CC77DRAFT_957071	4.671	1.636	-1.746	0	0.001	hypothetical protein
gene:CC77DRAFT_1000554	17.961	11.155	-1.009	0	0.001	hypothetical protein
gene:CC77DRAFT_944846	47.083	15.933	-1.919	0	0.001	DEAD-domain-containing protein
gene:CC77DRAFT_1059602	145.368	85.417	-1.098	0	0.001	hypothetical protein
gene:CC77DRAFT_1018165	20.17	12.359	-1.033	0	0.001	hypothetical protein
gene:CC77DRAFT_932154	7.095	2.953	-1.493	0	0.001	hypothetical protein
gene:CC77DRAFT_646217	12.579	7.129	-1.087	0	0.001	hypothetical protein
gene:CC77DRAFT_1015315	3.095	1.344	-1.444	0	0.001	cytochrome P450 monooxygenase-like protein
gene:CC77DRAFT_995740	59.657	26.035	-1.461	0	0.001	hypothetical protein
gene:CC77DRAFT_1015422	87.768	23.023	-2.318	0	0.001	hypothetical protein
gene:CC77DRAFT_949488	60.239	16.173	-2.264	0	0.001	eukaryotic type KH-domain (KH-domain type I)
gene:CC77DRAFT_1027896	22.61	11.384	-1.333	0	0.001	hypothetical protein
gene:CC77DRAFT_578880	21.219	12.993	-1.012	0	0.001	hypothetical protein
gene:CC77DRAFT_937809	1.597	0.947	-1.046	0	0.001	hypothetical protein
gene:CC77DRAFT_1024702	32.488	6.089	-2.783	0	0.001	hypothetical protein
gene:CC77DRAFT_1098937	11.269	3.074	-2.231	0	0.001	DEAD-domain-containing protein
gene:CC77DRAFT_1019839	35.347	16.906	-1.316	0	0.001	hypothetical protein
gene:CC77DRAFT_1003851	13.383	5.092	-1.614	0	0.001	C6 zinc finger domain-containing protein
gene:CC77DRAFT_944171	477.131	88.659	-2.806	0	0.001	histidine permease
gene:CC77DRAFT_1062125	29.012	10.548	-1.78	0	0.001	P-loop containing nucleoside triphosphate hydrolase protein
gene:CC77DRAFT_394591	7.653	3.519	-1.458	0	0.001	hypothetical protein
gene:CC77DRAFT_928099	261.925	151.025	-1.113	0	0.001	DnaJ-domain-containing protein
gene:CC77DRAFT_939330	118.453	35.353	-2.116	0	0.001	DEAD-domain-containing protein
gene:CC77DRAFT_436110	15.09	4.638	-2.063	0	0.001	Bud-site selection protein
gene:CC77DRAFT_1092776	35.777	11.339	-2.015	0	0.001	hypothetical protein
gene:CC77DRAFT_946544	8.741	3.922	-1.479	0	0.001	cutinase
gene:CC77DRAFT_618350	5.917	3.438	-1.061	0	0.001	hypothetical protein
gene:CC77DRAFT_1020470	1.844	0.871	-1.341	0	0.001	L-asparaginase II
gene:CC77DRAFT_1024770	11.144	5.372	-1.367	0	0.001	hypothetical protein
gene:CC77DRAFT_1089249	5.027	2.367	-1.395	0	0.001	purine transporter
gene:CC77DRAFT_1067942	1.487	0.443	-2.103	0	0.001	hypothetical protein
gene:CC77DRAFT_408666	0.463	0.161	-1.801	0	0.001	hypothetical protein
gene:CC77DRAFT_1032581	7.283	1.655	-2.303	0	0.001	quinate permease
gene:CC77DRAFT_949157	5.982	3.02	-1.329	0	0.001	forkhead domain-containing protein
gene:CC77DRAFT_1025605	4.366	2.392	-1.13	0	0.001	hypothetical protein
gene:CC77DRAFT_993576	0.347	0.135	-1.602	0	0.001	cytochrome P450
gene:CC77DRAFT_1059060	205.21	122.641	-1.019	0	0.001	carbonic anhydrase
gene:CC77DRAFT_1022947	20.688	11.226	-1.212	0	0.001	delta 8-(E)-sphingolipid desaturase
gene:CC77DRAFT_642025	29.17	9.571	-1.938	0	0.001	hypothetical protein
gene:CC77DRAFT_1087229	14.119	7.408	-1.271	0	0.001	MFS general substrate transporter
gene:CC77DRAFT_950074	18.653	9.876	-1.237	0	0.001	hypothetical protein
gene:CC77DRAFT_836169	146.177	85.954	-1.046	0	0.001	hypothetical protein
gene:CC77DRAFT_947243	264.349	132.763	-1.333	0	0.001	hypothetical protein
gene:CC77DRAFT_1058856	7.501	2.53	-1.92	0	0.001	hypothetical protein
gene:CC77DRAFT_1067761	1.849	0.79	-1.482	0	0.001	hypothetical protein
gene:CC77DRAFT_931281	92.588	23.902	-2.323	0	0.001	hypothetical protein
gene:CC77DRAFT_1035545	14.763	8.187	-1.158	0	0.001	hypothetical protein
gene:CC77DRAFT_79298	8.988	3.839	-1.492	0	0.001	hypothetical protein
gene:CC77DRAFT_938564	78.132	40.37	-1.274	0	0.001	phosphoribosyl pyrophosphokinase
gene:CC77DRAFT_1013301	83.737	34.13	-1.658	0	0.001	hypothetical protein
gene:CC77DRAFT_1023138	176.465	78.179	-1.524	0	0.001	hypothetical protein
gene:CC77DRAFT_969321	10.072	5.03	-1.287	0	0.001	hypothetical protein
gene:CC77DRAFT_1016549	23.882	12.281	-1.277	0	0.001	hypothetical protein
gene:CC77DRAFT_1041882	52.41	26.386	-1.26	0	0.001	hypothetical protein
gene:CC77DRAFT_931416	88.428	49.166	-1.137	0	0.001	hypothetical protein
gene:CC77DRAFT_269756	86.213	42.951	-1.338	0	0.001	hypothetical protein
gene:CC77DRAFT_389535	0.84	0.304	-1.801	0	0.001	hypothetical protein
gene:CC77DRAFT_968182	13.814	6.317	-1.376	0	0.001	kinetochore protein nuf2
gene:CC77DRAFT_599765	67.408	14.452	-2.579	0	0.001	hypothetical protein
gene:CC77DRAFT_1057246	1.175	0.674	-1.087	0	0.001	hypothetical protein
gene:CC77DRAFT_971458	10.068	3.322	-1.954	0	0.001	hypothetical protein
gene:CC77DRAFT_1018339	4.182	1.705	-1.573	0	0.001	hypothetical protein
gene:CC77DRAFT_589805	2.366	0.703	-2.034	0	0.001	hypothetical protein
gene:CC77DRAFT_1015587	64.099	29.838	-1.438	0	0.001	CTP synthase-like protein
gene:CC77DRAFT_931232	23.958	10.109	-1.608	0	0.001	hypothetical protein
gene:CC77DRAFT_87562	30.774	11.292	-1.803	0	0.001	DEAD-domain-containing protein
gene:CC77DRAFT_935599	7.07	2.56	-1.698	0	0.001	alpha/beta-hydrolase
gene:CC77DRAFT_1010730	16.574	8.328	-1.263	0	0.001	hypothetical protein
gene:CC77DRAFT_954571	27.313	15.279	-1.158	0	0.001	protein prenylyltransferase
gene:CC77DRAFT_1015971	3.439	1.568	-1.395	0	0.001	hypothetical protein
gene:CC77DRAFT_1020535	112.009	67.912	-1.052	0	0.001	3,4-dihydroxy-2-butanone 4-phosphate synthase
gene:CC77DRAFT_1099822	11.434	2.871	-2.331	0	0.001	hypothetical protein
gene:CC77DRAFT_1022713	97.105	60.577	-1.006	0	0.001	RNA-binding domain-containing protein
gene:CC77DRAFT_1081369	2.795	1.178	-1.596	0	0.001	hypothetical protein
gene:CC77DRAFT_783012	48.905	20.682	-1.574	0	0.001	hypothetical protein
gene:CC77DRAFT_231703	2.832	1.631	-1.089	0	0.001	hypothetical protein
gene:CC77DRAFT_993871	11.062	3.56	-1.987	0	0.001	protein methyltransferase
gene:CC77DRAFT_912520	73.878	36.083	-1.387	0	0.001	hypothetical protein
gene:CC77DRAFT_707372	57.783	20.991	-1.833	0	0.001	Las1-domain-containing protein
gene:CC77DRAFT_1063150	3.077	1.864	-1.042	0	0.001	hypothetical protein
gene:CC77DRAFT_938624	13.041	6.156	-1.432	0	0.001	hypothetical protein
gene:CC77DRAFT_1020807	0.841	0.193	-2.445	0	0.001	hypothetical protein
gene:CC77DRAFT_120392	45.199	15.709	-1.901	0	0.001	hypothetical protein
gene:CC77DRAFT_1009328	6.215	1.423	-2.537	0	0.001	isoflavone reductase family protein-like protein CipA
gene:CC77DRAFT_923615	73.435	43.921	-1.071	0	0.001	prenyl cysteine carboxyl methyltransferas-like protein Ste14
gene:CC77DRAFT_729335	99.386	38.289	-1.708	0	0.001	ankyrin
gene:CC77DRAFT_1030782	61.388	29.924	-1.386	0	0.001	hypothetical protein
gene:CC77DRAFT_1066612	66.739	20.187	-2.088	0	0.001	DNA-directed RNA polymerase I polypeptide 2
gene:CC77DRAFT_1023584	66.606	24.27	-1.821	0	0.001	hypothetical protein
gene:CC77DRAFT_1018373	306.775	79.68	-2.333	0	0.001	UPF0057-domain-containing protein
gene:CC77DRAFT_409239	1.267	0.242	-2.739	0	0.001	cutinase-domain-containing protein
gene:CC77DRAFT_1056889	19.967	7.925	-1.663	0	0.001	hypothetical protein
gene:CC77DRAFT_1067084	15.689	8.879	-1.113	0	0.001	hypothetical protein
gene:CC77DRAFT_943536	1.041	0.473	-1.467	0	0.001	hypothetical protein
gene:CC77DRAFT_204247	13.889	6.193	-1.515	0	0.001	MoaC-domain-containing protein
gene:CC77DRAFT_1023920	179.638	98.878	-1.201	0	0.001	ankyrin repeat and IBR domain-containing protein 1
gene:CC77DRAFT_941018	4.561	2.283	-1.254	0	0.001	hypothetical protein
gene:CC77DRAFT_1061595	77.718	39.518	-1.307	0	0.001	glucoamylase I precursor
gene:CC77DRAFT_143247	69.757	39.438	-1.089	0	0.001	cyanovirin-N family protein
gene:CC77DRAFT_1018893	192.201	105.312	-1.142	0	0.001	hypothetical protein
gene:CC77DRAFT_854746	6.167	3.624	-1.093	0	0.001	hypothetical protein
gene:CC77DRAFT_838854	3.339	1.041	-2.045	0	0.001	hypothetical protein
gene:CC77DRAFT_639934	40.574	12.115	-2.098	0	0.001	hypothetical protein
gene:CC77DRAFT_643204	5.619	2.543	-1.384	0	0.001	hypothetical protein
gene:CC77DRAFT_1067822	769.054	430.359	-1.147	0	0.001	elongation factor 1-beta
gene:CC77DRAFT_1065602	6.669	3.195	-1.395	0	0.001	hypothetical protein
gene:CC77DRAFT_933310	6.465	2.733	-1.487	0	0.001	hypothetical protein
gene:CC77DRAFT_89385	3.211	1.775	-1.187	0	0.001	hypothetical protein
gene:CC77DRAFT_1058279	53.834	31.957	-1.041	0	0.001	hypothetical protein
gene:CC77DRAFT_1088361	77.536	47.668	-1.016	0	0.001	kelch repeat protein
gene:CC77DRAFT_1008870	5.256	2.973	-1.148	0	0.001	hypothetical protein
gene:CC77DRAFT_999236	4.281	1.776	-1.619	0	0.001	NAD(P)-binding protein
gene:ENSRNAG049922488	2.862	1.157	-1.611	0	0.001	NA
gene:CC77DRAFT_502227	167.786	80.176	-1.396	0	0.001	ammonium transporter-like protein
gene:CC77DRAFT_1018678	1.31	0.652	-1.311	0	0.001	hypothetical protein
gene:CC77DRAFT_199358	4.279	2.061	-1.307	0	0.001	hypothetical protein
gene:CC77DRAFT_783357	33.308	15.488	-1.451	0	0.001	hypothetical protein
gene:CC77DRAFT_1030665	0.939	0.441	-1.356	0	0.001	MFS transporter-like protein
gene:CC77DRAFT_848838	13.626	6.864	-1.26	0	0.001	hypothetical protein
gene:CC77DRAFT_1016547	186.923	60.417	-1.996	0	0.001	nucleolar protein 5A
gene:CC77DRAFT_943025	29.334	11.29	-1.591	0	0.001	hypothetical protein
gene:CC77DRAFT_1092557	14.724	5.873	-1.589	0	0.001	hypothetical protein
gene:CC77DRAFT_378944	1.994	1.205	-1.033	0	0.001	hypothetical protein
gene:CC77DRAFT_969812	0.607	0.155	-2.199	0	0.001	cytochrome P450
gene:CC77DRAFT_1032003	228.208	101.433	-1.499	0	0.001	eukaryotic translation initiation factor-like protein 6
gene:CC77DRAFT_117032	1.067	0.517	-1.311	0	0.001	hypothetical protein
gene:CC77DRAFT_59900	0.764	0.396	-1.217	0	0.001	hypothetical protein
gene:CC77DRAFT_1023425	7.134	3.375	-1.333	0	0.001	hypothetical protein
gene:CC77DRAFT_926114	4.793	1.71	-1.868	0	0.001	hypothetical protein
gene:CC77DRAFT_1022054	242.393	97.884	-1.667	0	0.001	amino acid transporter
gene:CC77DRAFT_757139	9.134	4.925	-1.212	0	0.001	hypothetical protein
gene:CC77DRAFT_1055251	1.077	0.293	-2.198	0	0.001	hypothetical protein
gene:CC77DRAFT_1005174	6.237	3.355	-1.179	0	0.001	hypothetical protein
gene:CC77DRAFT_840775	197.135	115.854	-1.102	0	0.001	DnaJ-domain-containing protein
gene:CC77DRAFT_213301	25.123	12.132	-1.392	0	0.001	FAD dependent oxidoreductase
gene:CC77DRAFT_1004377	11.243	4.562	-1.531	0	0.001	alcohol oxidase
gene:CC77DRAFT_993754	68.376	19.745	-2.184	0	0.001	hypothetical protein
gene:CC77DRAFT_6030	2.416	1.177	-1.325	0	0.001	hypothetical protein
gene:CC77DRAFT_954266	35.08	9.907	-2.187	0	0.001	NUC173-domain-containing protein
gene:CC77DRAFT_1018896	255.33	138.988	-1.214	0	0.001	Het-C-domain-containing protein
gene:CC77DRAFT_1022383	79.731	28.284	-1.881	0	0.001	NAD(P)-binding protein
gene:CC77DRAFT_943465	15.998	7.434	-1.447	0	0.001	hypothetical protein
gene:CC77DRAFT_945944	28.862	13.738	-1.414	0	0.001	hypothetical protein
gene:CC77DRAFT_555241	166.993	72.942	-1.486	0	0.001	mitochondrial chaperone bcs1
gene:CC77DRAFT_1011053	5.541	2.085	-1.759	0	0.001	hypothetical protein
gene:CC77DRAFT_1049437	47.707	29.472	-1.003	0	0.001	ran GTPase activating protein 1
gene:CC77DRAFT_1066598	3.146	0.988	-1.91	0	0.001	cytochrome P450
gene:CC77DRAFT_791325	20.663	12.19	-1.076	0	0.001	hypothetical protein
gene:CC77DRAFT_1059739	186.146	56.254	-2.102	0	0.001	hypothetical protein
gene:CC77DRAFT_260963	30.884	18.249	-1.024	0	0.001	hypothetical protein
gene:CC77DRAFT_863684	32.693	12.75	-1.699	0	0.001	S-adenosyl-L-methionine-dependent methyltransferase
gene:CC77DRAFT_564120	38.229	20.299	-1.257	0	0.001	hypothetical protein
gene:CC77DRAFT_529098	16.309	9.034	-1.15	0	0.001	DUF367-domain-containing protein
gene:CC77DRAFT_698699	64.501	35.643	-1.198	0	0.001	PH domain-like protein
gene:CC77DRAFT_819343	7.504	2.553	-1.799	0	0.001	hypothetical protein
gene:CC77DRAFT_468411	17.914	9.361	-1.275	0	0.001	YggU-like protein
gene:CC77DRAFT_1015351	8.787	3.53	-1.644	0	0.001	hypothetical protein
gene:CC77DRAFT_510235	6.675	1.668	-2.172	0	0.001	MFS general substrate transporter
gene:CC77DRAFT_924158	148.365	45.279	-2.077	0	0.001	hypothetical protein
gene:CC77DRAFT_814840	16.118	5.31	-1.95	0	0.001	G-patch-domain-containing protein
gene:CC77DRAFT_1007182	0.797	0.377	-1.386	0	0.001	hypothetical protein
gene:CC77DRAFT_1062007	14.046	3.795	-2.064	0	0.001	hypothetical protein
gene:CC77DRAFT_1097044	1.494	0.457	-2.075	0	0.001	hypothetical protein
gene:CC77DRAFT_1018930	3.278	1.493	-1.386	0	0.001	hypothetical protein
gene:CC77DRAFT_1057494	2.243	0.987	-1.447	0	0.001	aldehyde dehydrogenase
gene:CC77DRAFT_1023284	4.873	1.919	-1.601	0	0.001	HET-domain-containing protein
gene:CC77DRAFT_1089909	3.28	1.533	-1.447	0	0.001	multidrug resistance protein 2
gene:CC77DRAFT_143778	1.276	0.421	-1.933	0	0.001	hypothetical protein
gene:CC77DRAFT_1011816	2.369	0.926	-1.579	0	0.001	hypothetical protein
gene:CC77DRAFT_1021258	13.352	8.048	-1.043	0	0.001	hypothetical protein
gene:CC77DRAFT_730532	8.122	3.131	-1.747	0	0.001	hypothetical protein
gene:CC77DRAFT_929677	2.981	1.458	-1.315	0	0.001	hypothetical protein
gene:CC77DRAFT_694842	26.31	10.825	-1.631	0	0.001	hypothetical protein
gene:CC77DRAFT_80532	46.963	21.504	-1.428	0	0.001	S-methyl-5'-thioadenosine phosphorylase
gene:CC77DRAFT_949978	184.187	104.71	-1.136	0	0.001	eukaryotic translation initiation factor 3 subunit B
gene:CC77DRAFT_928229	38.863	14.841	-1.744	0	0.001	hypothetical protein
gene:CC77DRAFT_946775	0.743	0.249	-1.843	0	0.001	MFS general substrate transporter
gene:CC77DRAFT_418235	1133.56	563.746	-1.362	0	0.001	hypothetical protein
gene:CC77DRAFT_871557	4.164	2.368	-1.093	0	0.001	hypothetical protein
gene:CC77DRAFT_1006898	7.968	4.529	-1.134	0	0.001	hypothetical protein
gene:CC77DRAFT_568317	1.544	0.744	-1.297	0	0.001	azole resistance protein
gene:CC77DRAFT_1015837	14.746	5.203	-1.747	0	0.001	hypothetical protein
gene:CC77DRAFT_1028657	1.675	0.752	-1.395	0	0.001	GroES-like protein
gene:CC77DRAFT_622125	6.088	2.904	-1.317	0	0.001	RNA-directed RNA polymerase 2
gene:CC77DRAFT_939848	32.286	13.877	-1.562	0	0.001	hypothetical protein
gene:CC77DRAFT_1021806	364.248	191.12	-1.269	0	0.001	hypothetical protein
gene:CC77DRAFT_1005351	70.91	36.629	-1.224	0	0.001	hypothetical protein
gene:CC77DRAFT_301790	14.554	5.867	-1.572	0	0.001	hypothetical protein
gene:CC77DRAFT_982589	16.081	8.366	-1.274	0	0.001	alpha/beta-hydrolase
gene:CC77DRAFT_1022202	39.391	16.096	-1.653	0	0.001	Aldo/keto reductase
gene:CC77DRAFT_1091785	35.203	10.213	-2.151	0	0.001	Utp21-domain-containing protein
gene:CC77DRAFT_961844	3.877	1.702	-1.544	0	0.001	hypothetical protein
gene:CC77DRAFT_936351	16.162	6.634	-1.583	0	0.001	hypothetical protein
gene:CC77DRAFT_972547	1.132	0.501	-1.531	0	0.001	xylosidase : arab-like proteininofuranosidase
gene:CC77DRAFT_928434	5.562	2.881	-1.211	0	0.001	alcohol oxidase-like protein
gene:CC77DRAFT_996999	4.137	2.557	-1.02	0	0.001	hypothetical protein
gene:CC77DRAFT_287044	2.385	0.827	-1.833	0.001	0.002	hypothetical protein
gene:CC77DRAFT_998883	0.698	0.373	-1.196	0.001	0.002	FAD-binding domain-containing protein
gene:CC77DRAFT_1056285	11.873	6.179	-1.189	0.001	0.002	hypothetical protein
gene:CC77DRAFT_1059572	2.461	1.219	-1.263	0.001	0.002	hypothetical protein
gene:CC77DRAFT_1092930	14.316	6.999	-1.273	0.001	0.002	hypothetical protein
gene:CC77DRAFT_986777	8.1	4.922	-1.04	0.001	0.002	hypothetical protein
gene:CC77DRAFT_1072236	15.765	5.109	-1.989	0.001	0.002	P-loop containing nucleoside triphosphate hydrolase protein
gene:CC77DRAFT_1061689	5.761	3.085	-1.219	0.001	0.002	RTA1 like protein
gene:CC77DRAFT_1055907	24.341	9.534	-1.664	0.001	0.002	cytochrome P450 46A1
gene:CC77DRAFT_767255	45.295	23.272	-1.248	0.001	0.002	hypothetical protein
gene:CC77DRAFT_833602	36.374	22.548	-1.02	0.001	0.002	hypothetical protein
gene:CC77DRAFT_955736	18.889	5.849	-1.911	0.001	0.002	DUF1774-domain-containing protein
gene:CC77DRAFT_642750	7.874	4.428	-1.084	0.001	0.002	hypothetical protein
gene:CC77DRAFT_1057322	1.878	0.776	-1.597	0.001	0.002	glycoside hydrolase
gene:CC77DRAFT_73095	1.08	0.49	-1.406	0.001	0.002	hypothetical protein
gene:CC77DRAFT_924217	0.559	0.269	-1.346	0.001	0.002	MFS general substrate transporter
gene:CC77DRAFT_1033604	260.5	84.763	-1.852	0.001	0.002	hypothetical protein
gene:CC77DRAFT_581229	1.936	0.952	-1.36	0.001	0.002	hypothetical protein
gene:CC77DRAFT_1097371	5.539	2.515	-1.465	0.001	0.002	MFS multidrug transporter-like protein
gene:CC77DRAFT_1050004	1.903	0.868	-1.366	0.001	0.002	hypothetical protein
gene:CC77DRAFT_1022134	9.219	4.24	-1.354	0.001	0.002	hypothetical protein
gene:CC77DRAFT_1016775	36.452	13.78	-1.765	0.001	0.002	ribosomal RNA-processing protein 8
gene:CC77DRAFT_836856	1.533	0.735	-1.324	0.001	0.002	amino acid transporter
gene:CC77DRAFT_930303	8.979	4.333	-1.403	0.001	0.002	hypothetical protein
gene:CC77DRAFT_1050881	34.611	17.463	-1.332	0.001	0.002	hypothetical protein
gene:CC77DRAFT_663401	7.61	3.686	-1.405	0.001	0.002	MFS general substrate transporter
gene:CC77DRAFT_984646	72.242	29.102	-1.672	0.001	0.002	hypothetical protein
gene:CC77DRAFT_1036485	4.892	1.59	-2.001	0.001	0.002	alpha/beta-hydrolase
gene:CC77DRAFT_1026742	79.755	29.637	-1.78	0.001	0.002	hypothetical protein
gene:CC77DRAFT_1015041	5.628	2.194	-1.606	0.001	0.002	hypothetical protein
[truncated: 512 more rows]
